# Supplementary material for: Quantifying combined effects of colistin and ciprofloxacin against Escherichia coli in an in silico pharmacokinetic-pharmacodynamic model
Source: Sci Rep. 2024 May 22;14:11706. doi: 10.1038/s41598-024-61518-0 (PMC11111785; doi:10.1038/s41598-024-61518-0)
Supplement: Supplementary file 1 — Supplementary Information. [file 41598_2024_61518_MOESM1_ESM.zip]

Archive with 6 entries (6 files):
- Supplementary/Cip+Col_supplementary_20240402.docx
- Supplementary/CIPCST_clean.csv
- Supplementary/MrgSolve_CIPCST_PKPD_clean_0326.Rmd
- Supplementary/PKPD_CIPCST_run422b.cpp
- Supplementary/PKPD_CIPCST_run422b_kidney.cpp
- Supplementary/run422b_clean.mod
