# Supplementary material for: Quantifying combined effects of colistin and ciprofloxacin against Escherichia coli in an in silico pharmacokinetic-pharmacodynamic model
Source: Sci Rep. 2024 May 22;14:11706. doi: 10.1038/s41598-024-61518-0 (PMC11111785; doi:10.1038/s41598-024-61518-0)
Supplement: Supplementary file 1 — Supplementary Information. [file 41598_2024_61518_MOESM1_ESM.zip › Supplementary/CIPCST_clean.csv]

#ID	TIME	DV	EVID	AMOUNT	FSTRAIN	CIPT	CIPMIC	CIPXMIC	DATE	LAB	TEC	TUBE	FL2	L2	BLOQ	NDV	CC	TOTDIL	CSTT	CSTMIC	CSTXMIC	INTFL
136	0	0	4	1720000	347	0	0.023	0	1009141	3	4	0	1	1	0	1720000	172	1.00E-04	0	0	0	1
136	0	6.235528	0	0	347	0	0.023	0	1009141	3	4	0	1	1	0	1720000	172	1.00E-04	0	0	0	1
136	1	7.045323	0	0	347	0	0.023	0	1009141	3	4	0	1	2	0	11100000	111	1.00E-05	0	0	0	1
136	1	6.880814	0	0	347	0	0.023	0	1009141	3	4	0	2	2	0	7600000	76	1.00E-05	0	0	0	1
136	2	7.666518	0	0	347	0	0.023	0	1009141	3	4	0	1	3	0	46400000	464	1.00E-05	0	0	0	1
136	2	7.618048	0	0	347	0	0.023	0	1009141	3	4	0	2	3	0	41500000	415	1.00E-05	0	0	0	1
136	4	8.959041	0	0	347	0	0.023	0	1009141	3	4	0	1	4	0	910000000	91	1.00E-07	0	0	0	1
136	6	9.100371	0	0	347	0	0.023	0	1009141	3	4	0	1	5	0	1260000000	126	1.00E-07	0	0	0	1
136	6	9.017033	0	0	347	0	0.023	0	1009141	3	4	0	2	5	0	1040000000	104	1.00E-07	0	0	0	1
136	9	9.127105	0	0	347	0	0.023	0	1009141	3	4	0	1	6	0	1340000000	134	1.00E-07	0	0	0	1
136	9	9.079181	0	0	347	0	0.023	0	1009141	3	4	0	2	6	0	1200000000	120	1.00E-07	0	0	0	1
136	12	9.20412	0	0	347	0	0.023	0	1009141	3	4	0	1	7	0	1600000000	160	1.00E-07	0	0	0	1
136	12	9.212188	0	0	347	0	0.023	0	1009141	3	4	0	2	7	0	1630000000	163	1.00E-07	0	0	0	1
136	24	9.392697	0	0	347	0	0.023	0	1009141	3	4	0	1	8	0	2470000000	247	1.00E-07	0	0	0	1
136	24	9.4133	0	0	347	0	0.023	0	1009141	3	4	0	2	8	0	2590000000	259	1.00E-07	0	0	0	1
137	0	0	4	1880000	347	0.0014375	0.023	0.0625	1009141	3	4	1	1	1	0	1880000	188	1.00E-04	0	0	0	1
137	0	6.274158	0	0	347	0.0014375	0.023	0.0625	1009141	3	4	1	1	1	0	1880000	188	1.00E-04	0	0	0	1
137	1	6.819544	0	0	347	0.0014375	0.023	0.0625	1009141	3	4	1	1	2	0	6600000	66	1.00E-05	0	0	0	1
137	2	7.522444	0	0	347	0.0014375	0.023	0.0625	1009141	3	4	1	1	3	0	33300000	333	1.00E-05	0	0	0	1
137	2	7.491362	0	0	347	0.0014375	0.023	0.0625	1009141	3	4	1	2	3	0	31000000	310	1.00E-05	0	0	0	1
137	4	8.973128	0	0	347	0.0014375	0.023	0.0625	1009141	3	4	1	1	4	0	940000000	94	1.00E-07	0	0	0	1
137	6	8.982271	0	0	347	0.0014375	0.023	0.0625	1009141	3	4	1	1	5	0	960000000	96	1.00E-07	0	0	0	1
137	6	9.004321	0	0	347	0.0014375	0.023	0.0625	1009141	3	4	1	2	5	0	1010000000	101	1.00E-07	0	0	0	1
137	9	9.041393	0	0	347	0.0014375	0.023	0.0625	1009141	3	4	1	1	6	0	1100000000	110	1.00E-07	0	0	0	1
137	9	9.041393	0	0	347	0.0014375	0.023	0.0625	1009141	3	4	1	2	6	0	1100000000	110	1.00E-07	0	0	0	1
137	12	9.176091	0	0	347	0.0014375	0.023	0.0625	1009141	3	4	1	1	7	0	1500000000	150	1.00E-07	0	0	0	1
137	12	9.181844	0	0	347	0.0014375	0.023	0.0625	1009141	3	4	1	2	7	0	1520000000	152	1.00E-07	0	0	0	1
137	24	9.409933	0	0	347	0.0014375	0.023	0.0625	1009141	3	4	1	1	8	0	2570000000	257	1.00E-07	0	0	0	1
137	24	9.41162	0	0	347	0.0014375	0.023	0.0625	1009141	3	4	1	2	8	0	2580000000	258	1.00E-07	0	0	0	1
138	0	0	4	1910000	347	0.002875	0.023	0.125	1009141	3	4	2	1	1	0	1910000	191	1.00E-04	0	0	0	1
138	0	6.281033	0	0	347	0.002875	0.023	0.125	1009141	3	4	2	1	1	0	1910000	191	1.00E-04	0	0	0	1
138	1	6.832509	0	0	347	0.002875	0.023	0.125	1009141	3	4	2	1	2	0	6800000	68	1.00E-05	0	0	0	1
138	2	7.313867	0	0	347	0.002875	0.023	0.125	1009141	3	4	2	1	3	0	20600000	206	1.00E-05	0	0	0	1
138	2	7.409933	0	0	347	0.002875	0.023	0.125	1009141	3	4	2	2	3	0	25700000	257	1.00E-05	0	0	0	1
138	4	8.892095	0	0	347	0.002875	0.023	0.125	1009141	3	4	2	1	4	0	780000000	78	1.00E-07	0	0	0	1
138	6	9.037426	0	0	347	0.002875	0.023	0.125	1009141	3	4	2	1	5	0	1090000000	109	1.00E-07	0	0	0	1
138	6	8.934498	0	0	347	0.002875	0.023	0.125	1009141	3	4	2	2	5	0	860000000	86	1.00E-07	0	0	0	1
138	9	8.959041	0	0	347	0.002875	0.023	0.125	1009141	3	4	2	1	6	0	910000000	91	1.00E-07	0	0	0	1
138	9	9.004321	0	0	347	0.002875	0.023	0.125	1009141	3	4	2	2	6	0	1010000000	101	1.00E-07	0	0	0	1
138	12	9.209515	0	0	347	0.002875	0.023	0.125	1009141	3	4	2	1	7	0	1620000000	162	1.00E-07	0	0	0	1
138	12	9.127105	0	0	347	0.002875	0.023	0.125	1009141	3	4	2	2	7	0	1340000000	134	1.00E-07	0	0	0	1
138	24	9.269513	0	0	347	0.002875	0.023	0.125	1009141	3	4	2	1	8	0	1860000000	186	1.00E-07	0	0	0	1
138	24	9.354108	0	0	347	0.002875	0.023	0.125	1009141	3	4	2	2	8	0	2260000000	226	1.00E-07	0	0	0	1
139	0	0	4	1750000	347	0.00575	0.023	0.25	1009141	3	4	3	1	1	0	1750000	175	1.00E-04	0	0	0	1
139	0	6.243038	0	0	347	0.00575	0.023	0.25	1009141	3	4	3	1	1	0	1750000	175	1.00E-04	0	0	0	1
139	1	6.318063	0	0	347	0.00575	0.023	0.25	1009141	3	4	3	1	2	0	2080000	208	1.00E-04	0	0	0	1
139	1	6.271842	0	0	347	0.00575	0.023	0.25	1009141	3	4	3	2	2	0	1870000	187	1.00E-04	0	0	0	1
139	2	6.577492	0	0	347	0.00575	0.023	0.25	1009141	3	4	3	1	3	0	3780000	378	1.00E-04	0	0	0	1
139	2	6.599883	0	0	347	0.00575	0.023	0.25	1009141	3	4	3	2	3	0	3980000	398	1.00E-04	0	0	0	1
139	4	8.017033	0	0	347	0.00575	0.023	0.25	1009141	3	4	3	1	4	0	104000000	104	1.00E-06	0	0	0	1
139	4	8.056905	0	0	347	0.00575	0.023	0.25	1009141	3	4	3	2	4	0	114000000	114	1.00E-06	0	0	0	1
139	6	8.568202	0	0	347	0.00575	0.023	0.25	1009141	3	4	3	1	5	0	370000000	37	1.00E-07	0	0	0	1
139	6	8.681241	0	0	347	0.00575	0.023	0.25	1009141	3	4	3	2	5	0	480000000	48	1.00E-07	0	0	0	1
139	9	8.755875	0	0	347	0.00575	0.023	0.25	1009141	3	4	3	1	6	0	570000000	57	1.00E-07	0	0	0	1
139	9	8.70757	0	0	347	0.00575	0.023	0.25	1009141	3	4	3	2	6	0	510000000	51	1.00E-07	0	0	0	1
139	12	8.863323	0	0	347	0.00575	0.023	0.25	1009141	3	4	3	1	7	0	730000000	73	1.00E-07	0	0	0	1
139	12	8.875061	0	0	347	0.00575	0.023	0.25	1009141	3	4	3	2	7	0	750000000	75	1.00E-07	0	0	0	1
139	24	9.164353	0	0	347	0.00575	0.023	0.25	1009141	3	4	3	1	8	0	1460000000	146	1.00E-07	0	0	0	1
139	24	9.1959	0	0	347	0.00575	0.023	0.25	1009141	3	4	3	2	8	0	1570000000	157	1.00E-07	0	0	0	1
140	0	0	4	2010000	347	0.0115	0.023	0.5	1009141	3	4	4	1	1	0	2010000	201	1.00E-04	0	0	0	1
140	0	6.303196	0	0	347	0.0115	0.023	0.5	1009141	3	4	4	1	1	0	2010000	201	1.00E-04	0	0	0	1
140	1	5.90309	0	0	347	0.0115	0.023	0.5	1009141	3	4	4	1	2	0	800000	80	1.00E-04	0	0	0	1
140	1	5.919078	0	0	347	0.0115	0.023	0.5	1009141	3	4	4	2	2	0	830000	83	1.00E-04	0	0	0	1
140	2	5.222716	0	0	347	0.0115	0.023	0.5	1009141	3	4	4	1	3	0	167000	167	0.001	0	0	0	1
140	2	5.176091	0	0	347	0.0115	0.023	0.5	1009141	3	4	4	2	3	0	150000	15	1.00E-04	0	0	0	1
140	2	5.079181	0	0	347	0.0115	0.023	0.5	1009141	3	4	4	3	3	0	120000	12	1.00E-04	0	0	0	1
140	4	4.812913	0	0	347	0.0115	0.023	0.5	1009141	3	4	4	1	4	0	65000	65	0.001	0	0	0	1
140	6	5.167317	0	0	347	0.0115	0.023	0.5	1009141	3	4	4	1	5	0	147000	147	0.001	0	0	0	1
140	9	5.660865	0	0	347	0.0115	0.023	0.5	1009141	3	4	4	1	6	0	458000	458	0.001	0	0	0	1
140	9	5.716003	0	0	347	0.0115	0.023	0.5	1009141	3	4	4	2	6	0	520000	52	1.00E-04	0	0	0	1
140	12	8.149219	0	0	347	0.0115	0.023	0.5	1009141	3	4	4	1	7	0	141000000	1410	1.00E-05	0	0	0	1
140	12	8.123852	0	0	347	0.0115	0.023	0.5	1009141	3	4	4	2	7	0	133000000	133	1.00E-06	0	0	0	1
140	24	9.184691	0	0	347	0.0115	0.023	0.5	1009141	3	4	4	1	8	0	1530000000	153	1.00E-07	0	0	0	1
140	24	9.139879	0	0	347	0.0115	0.023	0.5	1009141	3	4	4	2	8	0	1380000000	138	1.00E-07	0	0	0	1
141	0	0	4	2260000	347	0.023	0.023	1	1009141	3	4	5	1	1	0	2680000	268	1.00E-04	0	0	0	1
141	0	6.428135	0	0	347	0.023	0.023	1	1009141	3	4	5	1	1	0	2680000	268	1.00E-04	0	0	0	1
141	0	6.264818	0	0	347	0.023	0.023	1	1009141	3	4	5	2	1	0	1840000	184	1.00E-04	0	0	0	1
141	1	5.136721	0	0	347	0.023	0.023	1	1009141	3	4	5	1	2	0	137000	137	0.001	0	0	0	1
141	2	3.305351	0	0	347	0.023	0.023	1	1009141	3	4	5	1	3	0	2020	202	0.1	0	0	0	1
141	4	3.041393	0	0	347	0.023	0.023	1	1009141	3	4	5	1	4	0	1100	110	0.1	0	0	0	1
141	4	2.954243	0	0	347	0.023	0.023	1	1009141	3	4	5	2	4	0	900	90	0.1	0	0	0	1
141	6	2.462398	0	0	347	0.023	0.023	1	1009141	3	4	5	1	5	0	290	29	0.1	0	0	0	1
141	9	2.146128	0	0	347	0.023	0.023	1	1009141	3	4	5	1	6	0	140	14	0.1	0	0	0	1
141	12	2.041393	0	0	347	0.023	0.023	1	1009141	3	4	5	1	7	0	110	11	0.1	0	0	0	1
141	24	5.365488	0	0	347	0.023	0.023	1	1009141	3	4	5	1	8	0	232000	23200	0.1	0	0	0	1
142	0	0	4	2505000	347	0.046	0.023	2	1009141	3	4	6	1	1	0	2450000	245	1.00E-04	0	0	0	1
142	0	6.389166	0	0	347	0.046	0.023	2	1009141	3	4	6	1	1	0	2450000	245	1.00E-04	0	0	0	1
142	0	6.40824	0	0	347	0.046	0.023	2	1009141	3	4	6	2	1	0	2560000	256	1.00E-04	0	0	0	1
142	1	2.819544	0	0	347	0.046	0.023	2	1009141	3	4	6	1	2	0	660	66	0.1	0	0	0	1
142	1	3.363612	0	0	347	0.046	0.023	2	1009141	3	4	6	2	2	0	2310	231	0.1	0	0	0	1
142	1	3.39794	0	0	347	0.046	0.023	2	1009141	3	4	6	3	2	0	2500	25	0.01	0	0	0	1
142	1	3.431364	0	0	347	0.046	0.023	2	1009141	3	4	6	4	2	0	2700	27	0.01	0	0	0	1
142	2	1.778151	0	0	347	0.046	0.023	2	1009141	3	4	6	1	3	0	60	6	0.1	0	0	0	1
142	2	1.60206	0	0	347	0.046	0.023	2	1009141	3	4	6	2	3	0	40	4	0.1	0	0	0	1
142	4	1.60206	0	0	347	0.046	0.023	2	1009141	3	4	6	1	4	0	40	4	0.1	0	0	0	1
142	4	1	0	0	347	0.046	0.023	2	1009141	3	4	6	2	4	0	10	1	0.1	0	0	0	1
142	6	1	0	0	347	0.046	0.023	2	1009141	3	4	6	1	5	0	10	1	0.1	0	0	0	1
142	9	0.5	0	0	347	0.046	0.023	2	1009141	3	4	6	1	6	1	0	0	0.1	0	0	0	1
142	12	0.5	0	0	347	0.046	0.023	2	1009141	3	4	6	1	7	1	0	0	0.1	0	0	0	1
142	24	0.5	0	0	347	0.046	0.023	2	1009141	3	4	6	1	8	1	0	0	0.1	0	0	0	1
143	0	0	4	2440000	347	0.092	0.023	4	1009141	3	4	7	1	1	0	2370000	237	1.00E-04	0	0	0	1
143	0	6.374748	0	0	347	0.092	0.023	4	1009141	3	4	7	1	1	0	2370000	237	1.00E-04	0	0	0	1
143	0	6.399674	0	0	347	0.092	0.023	4	1009141	3	4	7	2	1	0	2510000	251	1.00E-04	0	0	0	1
143	1	2.255273	0	0	347	0.092	0.023	4	1009141	3	4	7	1	2	0	180	18	0.1	0	0	0	1
143	1	2.20412	0	0	347	0.092	0.023	4	1009141	3	4	7	2	2	0	160	16	0.1	0	0	0	1
143	2	1.30103	0	0	347	0.092	0.023	4	1009141	3	4	7	1	3	0	20	2	0.1	0	0	0	1
143	2	1.60206	0	0	347	0.092	0.023	4	1009141	3	4	7	2	3	0	40	4	0.1	0	0	0	1
143	4	1.30103	0	0	347	0.092	0.023	4	1009141	3	4	7	1	4	0	20	2	0.1	0	0	0	1
143	6	1.30103	0	0	347	0.092	0.023	4	1009141	3	4	7	1	5	0	20	2	0.1	0	0	0	1
143	9	0.5	0	0	347	0.092	0.023	4	1009141	3	4	7	1	6	1	0	0	0.1	0	0	0	1
143	12	0.5	0	0	347	0.092	0.023	4	1009141	3	4	7	1	7	1	0	0	0.1	0	0	0	1
143	24	0.5	0	0	347	0.092	0.023	4	1009141	3	4	7	1	8	1	0	0	0.1	0	0	0	1
144	0	0	4	2540000	347	0.184	0.023	8	1009141	3	4	8	1	1	0	2560000	256	1.00E-04	0	0	0	1
144	0	6.40824	0	0	347	0.184	0.023	8	1009141	3	4	8	1	1	0	2560000	256	1.00E-04	0	0	0	1
144	0	6.401401	0	0	347	0.184	0.023	8	1009141	3	4	8	2	1	0	2520000	252	1.00E-04	0	0	0	1
144	1	1.60206	0	0	347	0.184	0.023	8	1009141	3	4	8	1	2	0	40	4	0.1	0	0	0	1
144	1	1.845098	0	0	347	0.184	0.023	8	1009141	3	4	8	2	2	0	70	7	0.1	0	0	0	1
144	2	1.30103	0	0	347	0.184	0.023	8	1009141	3	4	8	1	3	0	20	2	0.1	0	0	0	1
144	2	1.60206	0	0	347	0.184	0.023	8	1009141	3	4	8	2	3	0	40	4	0.1	0	0	0	1
144	4	1.30103	0	0	347	0.184	0.023	8	1009141	3	4	8	1	4	0	20	2	0.1	0	0	0	1
144	6	1.30103	0	0	347	0.184	0.023	8	1009141	3	4	8	1	5	0	20	2	0.1	0	0	0	1
144	9	0.5	0	0	347	0.184	0.023	8	1009141	3	4	8	1	6	1	0	0	0.1	0	0	0	1
144	12	0.5	0	0	347	0.184	0.023	8	1009141	3	4	8	1	7	1	0	0	0.1	0	0	0	1
144	24	0.5	0	0	347	0.184	0.023	8	1009141	3	4	8	1	8	1	0	0	0.1	0	0	0	1
145	0	0	4	60000	347	0	0.023	0	1009142	2	3	0	1	1	0	60000	6	1.00E-04	0	0	0	1
145	0	4.778151	0	0	347	0	0.023	0	1009142	2	3	0	1	1	0	60000	6	1.00E-04	0	0	0	1
145	1	5.778151	0	0	347	0	0.023	0	1009142	2	3	0	1	2	0	600000	60	1.00E-04	0	0	0	1
145	1	6	0	0	347	0	0.023	0	1009142	2	3	0	2	2	0	1000000	100	1.00E-04	0	0	0	1
145	2	6.845098	0	0	347	0	0.023	0	1009142	2	3	0	1	3	0	7000000	70	1.00E-05	0	0	0	1
145	2	6.90309	0	0	347	0	0.023	0	1009142	2	3	0	2	3	0	8000000	80	1.00E-05	0	0	0	1
145	4	7.778151	0	0	347	0	0.023	0	1009142	2	3	0	1	4	0	60000000	60	1.00E-06	0	0	0	1
145	4	7.954243	0	0	347	0	0.023	0	1009142	2	3	0	2	4	0	90000000	9	1.00E-07	0	0	0	1
145	6	7.90309	0	0	347	0	0.023	0	1009142	2	3	0	1	5	0	80000000	8	1.00E-07	0	0	0	1
145	9	8.30103	0	0	347	0	0.023	0	1009142	2	3	0	1	6	0	200000000	20	1.00E-07	0	0	0	1
145	9	8	0	0	347	0	0.023	0	1009142	2	3	0	2	6	0	100000000	10	1.00E-07	0	0	0	1
145	12	7.90309	0	0	347	0	0.023	0	1009142	2	3	0	1	7	0	80000000	8	1.00E-07	0	0	0	1
145	12	8.30103	0	0	347	0	0.023	0	1009142	2	3	0	2	7	0	200000000	20	1.00E-07	0	0	0	1
145	24	8.477121	0	0	347	0	0.023	0	1009142	2	3	0	1	8	0	300000000	30	1.00E-07	0	0	0	1
145	24	8.60206	0	0	347	0	0.023	0	1009142	2	3	0	2	8	0	400000000	40	1.00E-07	0	0	0	1
146	0	0	4	250000	347	0.0014375	0.023	0.0625	1009142	2	3	1	1	1	0	300000	30	1.00E-04	0	0	0	1
146	0	5.477121	0	0	347	0.0014375	0.023	0.0625	1009142	2	3	1	1	1	0	300000	30	1.00E-04	0	0	0	1
146	0	5.30103	0	0	347	0.0014375	0.023	0.0625	1009142	2	3	1	2	1	0	200000	20	1.00E-04	0	0	0	1
146	1	6	0	0	347	0.0014375	0.023	0.0625	1009142	2	3	1	1	2	0	1000000	100	1.00E-04	0	0	0	1
146	1	5.90309	0	0	347	0.0014375	0.023	0.0625	1009142	2	3	1	2	2	0	800000	80	1.00E-04	0	0	0	1
146	2	6.30103	0	0	347	0.0014375	0.023	0.0625	1009142	2	3	1	1	3	0	2000000	20	1.00E-05	0	0	0	1
146	2	6.60206	0	0	347	0.0014375	0.023	0.0625	1009142	2	3	1	2	3	0	4000000	40	1.00E-05	0	0	0	1
146	4	7.30103	0	0	347	0.0014375	0.023	0.0625	1009142	2	3	1	1	4	0	20000000	20	1.00E-06	0	0	0	1
146	4	7.90309	0	0	347	0.0014375	0.023	0.0625	1009142	2	3	1	2	4	0	80000000	80	1.00E-06	0	0	0	1
146	6	7.477121	0	0	347	0.0014375	0.023	0.0625	1009142	2	3	1	1	5	0	30000000	3	1.00E-07	0	0	0	1
146	6	8.477121	0	0	347	0.0014375	0.023	0.0625	1009142	2	3	1	2	5	0	300000000	30	1.00E-07	0	0	0	1
146	9	8	0	0	347	0.0014375	0.023	0.0625	1009142	2	3	1	1	6	0	100000000	10	1.00E-07	0	0	0	1
146	9	8.30103	0	0	347	0.0014375	0.023	0.0625	1009142	2	3	1	2	6	0	200000000	20	1.00E-07	0	0	0	1
146	12	7.477121	0	0	347	0.0014375	0.023	0.0625	1009142	2	3	1	1	7	0	30000000	3	1.00E-07	0	0	0	1
146	12	8	0	0	347	0.0014375	0.023	0.0625	1009142	2	3	1	2	7	0	100000000	10	1.00E-07	0	0	0	1
146	24	8.69897	0	0	347	0.0014375	0.023	0.0625	1009142	2	3	1	1	8	0	500000000	50	1.00E-07	0	0	0	1
146	24	8.60206	0	0	347	0.0014375	0.023	0.0625	1009142	2	3	1	2	8	0	400000000	40	1.00E-07	0	0	0	1
147	0	0	4	250000	347	0.002875	0.023	0.125	1009142	2	3	2	1	1	0	200000	20	1.00E-04	0	0	0	1
147	0	5.30103	0	0	347	0.002875	0.023	0.125	1009142	2	3	2	1	1	0	200000	20	1.00E-04	0	0	0	1
147	0	5.477121	0	0	347	0.002875	0.023	0.125	1009142	2	3	2	2	1	0	300000	30	1.00E-04	0	0	0	1
147	1	6	0	0	347	0.002875	0.023	0.125	1009142	2	3	2	1	2	0	1000000	100	1.00E-04	0	0	0	1
147	1	5.90309	0	0	347	0.002875	0.023	0.125	1009142	2	3	2	2	2	0	800000	80	1.00E-04	0	0	0	1
147	2	7	0	0	347	0.002875	0.023	0.125	1009142	2	3	2	1	3	0	10000000	100	1.00E-05	0	0	0	1
147	2	6.845098	0	0	347	0.002875	0.023	0.125	1009142	2	3	2	2	3	0	7000000	70	1.00E-05	0	0	0	1
147	4	8.30103	0	0	347	0.002875	0.023	0.125	1009142	2	3	2	1	4	0	200000000	200	1.00E-06	0	0	0	1
147	4	8.30103	0	0	347	0.002875	0.023	0.125	1009142	2	3	2	2	4	0	200000000	200	1.00E-06	0	0	0	1
147	6	8.30103	0	0	347	0.002875	0.023	0.125	1009142	2	3	2	1	5	0	200000000	20	1.00E-07	0	0	0	1
147	6	8.60206	0	0	347	0.002875	0.023	0.125	1009142	2	3	2	2	5	0	400000000	40	1.00E-07	0	0	0	1
147	9	8.477121	0	0	347	0.002875	0.023	0.125	1009142	2	3	2	1	6	0	300000000	30	1.00E-07	0	0	0	1
147	9	8.30103	0	0	347	0.002875	0.023	0.125	1009142	2	3	2	2	6	0	200000000	20	1.00E-07	0	0	0	1
147	12	8	0	0	347	0.002875	0.023	0.125	1009142	2	3	2	1	7	0	100000000	10	1.00E-07	0	0	0	1
147	12	8	0	0	347	0.002875	0.023	0.125	1009142	2	3	2	2	7	0	100000000	10	1.00E-07	0	0	0	1
147	24	8.954243	0	0	347	0.002875	0.023	0.125	1009142	2	3	2	1	8	0	900000000	90	1.00E-07	0	0	0	1
147	24	8.845098	0	0	347	0.002875	0.023	0.125	1009142	2	3	2	2	8	0	700000000	70	1.00E-07	0	0	0	1
148	0	0	4	150000	347	0.00575	0.023	0.25	1009142	2	3	3	1	1	0	100000	10	1.00E-04	0	0	0	1
148	0	5	0	0	347	0.00575	0.023	0.25	1009142	2	3	3	1	1	0	100000	10	1.00E-04	0	0	0	1
148	0	5.30103	0	0	347	0.00575	0.023	0.25	1009142	2	3	3	2	1	0	200000	20	1.00E-04	0	0	0	1
148	1	5.477121	0	0	347	0.00575	0.023	0.25	1009142	2	3	3	1	2	0	300000	30	1.00E-04	0	0	0	1
148	1	5.60206	0	0	347	0.00575	0.023	0.25	1009142	2	3	3	2	2	0	400000	40	1.00E-04	0	0	0	1
148	2	5.90309	0	0	347	0.00575	0.023	0.25	1009142	2	3	3	1	3	0	800000	80	1.00E-04	0	0	0	1
148	2	6.477121	0	0	347	0.00575	0.023	0.25	1009142	2	3	3	2	3	0	3000000	30	1.00E-05	0	0	0	1
148	4	7.30103	0	0	347	0.00575	0.023	0.25	1009142	2	3	3	1	4	0	20000000	200	1.00E-05	0	0	0	1
148	4	7	0	0	347	0.00575	0.023	0.25	1009142	2	3	3	2	4	0	10000000	10	1.00E-06	0	0	0	1
148	6	8.30103	0	0	347	0.00575	0.023	0.25	1009142	2	3	3	1	5	0	200000000	20	1.00E-07	0	0	0	1
148	6	8.30103	0	0	347	0.00575	0.023	0.25	1009142	2	3	3	2	5	0	200000000	20	1.00E-07	0	0	0	1
148	9	7.477121	0	0	347	0.00575	0.023	0.25	1009142	2	3	3	1	6	0	30000000	3	1.00E-07	0	0	0	1
148	9	7.30103	0	0	347	0.00575	0.023	0.25	1009142	2	3	3	2	6	0	20000000	2	1.00E-07	0	0	0	1
148	12	7.778151	0	0	347	0.00575	0.023	0.25	1009142	2	3	3	1	7	0	60000000	6	1.00E-07	0	0	0	1
148	12	8	0	0	347	0.00575	0.023	0.25	1009142	2	3	3	2	7	0	100000000	10	1.00E-07	0	0	0	1
148	24	8.954243	0	0	347	0.00575	0.023	0.25	1009142	2	3	3	1	8	0	900000000	90	1.00E-07	0	0	0	1
148	24	8.60206	0	0	347	0.00575	0.023	0.25	1009142	2	3	3	2	8	0	400000000	40	1.00E-07	0	0	0	1
149	0	0	4	75000	347	0.0115	0.023	0.5	1009142	2	3	4	1	1	0	60000	6	1.00E-04	0	0	0	1
149	0	4.778151	0	0	347	0.0115	0.023	0.5	1009142	2	3	4	1	1	0	60000	6	1.00E-04	0	0	0	1
149	0	4.954243	0	0	347	0.0115	0.023	0.5	1009142	2	3	4	2	1	0	90000	9	1.00E-04	0	0	0	1
149	1	4.30103	0	0	347	0.0115	0.023	0.5	1009142	2	3	4	1	2	0	20000	20	0.001	0	0	0	1
149	1	5	0	0	347	0.0115	0.023	0.5	1009142	2	3	4	2	2	0	100000	10	1.00E-04	0	0	0	1
149	2	4.477121	0	0	347	0.0115	0.023	0.5	1009142	2	3	4	1	3	0	30000	30	0.001	0	0	0	1
149	2	4.845098	0	0	347	0.0115	0.023	0.5	1009142	2	3	4	2	3	0	70000	7	1.00E-04	0	0	0	1
149	4	4.69897	0	0	347	0.0115	0.023	0.5	1009142	2	3	4	1	4	0	50000	5	1.00E-04	0	0	0	1
149	6	4.845098	0	0	347	0.0115	0.023	0.5	1009142	2	3	4	1	5	0	70000	70	0.001	0	0	0	1
149	6	4.69897	0	0	347	0.0115	0.023	0.5	1009142	2	3	4	2	5	0	50000	50	0.001	0	0	0	1
149	9	5	0	0	347	0.0115	0.023	0.5	1009142	2	3	4	1	6	0	100000	100	0.001	0	0	0	1
149	12	7.477121	0	0	347	0.0115	0.023	0.5	1009142	2	3	4	1	7	0	30000000	300	1.00E-05	0	0	0	1
149	12	7.477121	0	0	347	0.0115	0.023	0.5	1009142	2	3	4	2	7	0	30000000	30	1.00E-06	0	0	0	1
149	24	8.69897	0	0	347	0.0115	0.023	0.5	1009142	2	3	4	1	8	0	500000000	500	1.00E-06	0	0	0	1
149	24	8.477121	0	0	347	0.0115	0.023	0.5	1009142	2	3	4	2	8	0	300000000	30	1.00E-07	0	0	0	1
150	0	0	4	75000	347	0.023	0.023	1	1009142	2	3	5	1	1	0	100000	10	1.00E-04	0	0	0	1
150	0	5	0	0	347	0.023	0.023	1	1009142	2	3	5	1	1	0	100000	10	1.00E-04	0	0	0	1
150	0	4.69897	0	0	347	0.023	0.023	1	1009142	2	3	5	2	1	0	50000	5	1.00E-04	0	0	0	1
150	1	5.477121	0	0	347	0.023	0.023	1	1009142	2	3	5	1	2	0	300000	30	1.00E-04	0	0	0	1
150	1	5.477121	0	0	347	0.023	0.023	1	1009142	2	3	5	2	2	0	300000	30	1.00E-04	0	0	0	1
150	2	1.69897	0	0	347	0.023	0.023	1	1009142	2	3	5	1	3	0	50	5	0.1	0	0	0	1
150	2	2	0	0	347	0.023	0.023	1	1009142	2	3	5	2	3	0	100	10	0.1	0	0	0	1
150	4	0.5	0	0	347	0.023	0.023	1	1009142	2	3	5	1	4	1	0	0	0.1	0	0	0	1
150	6	1	0	0	347	0.023	0.023	1	1009142	2	3	5	1	5	0	10	1	0.1	0	0	0	1
150	6	1.477121	0	0	347	0.023	0.023	1	1009142	2	3	5	2	5	0	30	3	0.1	0	0	0	1
150	9	0.5	0	0	347	0.023	0.023	1	1009142	2	3	5	1	6	1	0	0	0.1	0	0	0	1
150	12	0.5	0	0	347	0.023	0.023	1	1009142	2	3	5	1	7	1	0	0	0.2	0	0	0	1
150	24	1.176091	0	0	347	0.023	0.023	1	1009142	2	3	5	1	8	0	15	3	0.2	0	0	0	1
151	0	0	4	135000	347	0.046	0.023	2	1009142	2	3	6	1	1	0	200000	20	1.00E-04	0	0	0	1
151	0	5.30103	0	0	347	0.046	0.023	2	1009142	2	3	6	1	1	0	200000	20	1.00E-04	0	0	0	1
151	0	4.845098	0	0	347	0.046	0.023	2	1009142	2	3	6	2	1	0	70000	7	1.00E-04	0	0	0	1
151	1	3.477121	0	0	347	0.046	0.023	2	1009142	2	3	6	1	2	0	3000	30	0.01	0	0	0	1
151	1	4.845098	0	0	347	0.046	0.023	2	1009142	2	3	6	2	2	0	70000	70	0.001	0	0	0	1
151	2	0.5	0	0	347	0.046	0.023	2	1009142	2	3	6	1	3	1	0	0	0.1	0	0	0	1
151	4	0.5	0	0	347	0.046	0.023	2	1009142	2	3	6	1	4	1	0	0	0.1	0	0	0	1
151	6	0.5	0	0	347	0.046	0.023	2	1009142	2	3	6	1	5	1	0	0	0.1	0	0	0	1
151	9	0.5	0	0	347	0.046	0.023	2	1009142	2	3	6	1	6	1	0	0	0.1	0	0	0	1
151	12	2	0	0	347	0.046	0.023	2	1009142	2	3	6	1	7	0	100	20	0.2	0	0	0	1
151	24	2.60206	0	0	347	0.046	0.023	2	1009142	2	3	6	1	8	0	400	80	0.2	0	0	0	1
152	0	0	4	90000	347	0.092	0.023	4	1009142	2	3	7	1	1	0	80000	8	1.00E-04	0	0	0	1
152	0	4.90309	0	0	347	0.092	0.023	4	1009142	2	3	7	1	1	0	80000	8	1.00E-04	0	0	0	1
152	0	5	0	0	347	0.092	0.023	4	1009142	2	3	7	2	1	0	100000	10	1.00E-04	0	0	0	1
152	1	1	0	0	347	0.092	0.023	4	1009142	2	3	7	1	2	0	10	1	0.1	0	0	0	1
152	2	0.5	0	0	347	0.092	0.023	4	1009142	2	3	7	1	3	1	0	0	0.1	0	0	0	1
152	4	0.5	0	0	347	0.092	0.023	4	1009142	2	3	7	1	4	1	0	0	0.1	0	0	0	1
152	6	0.5	0	0	347	0.092	0.023	4	1009142	2	3	7	1	5	1	0	0	0.1	0	0	0	1
152	9	0.5	0	0	347	0.092	0.023	4	1009142	2	3	7	1	6	1	0	0	0.1	0	0	0	1
152	12	1.30103	0	0	347	0.092	0.023	4	1009142	2	3	7	1	7	0	20	4	0.2	0	0	0	1
152	24	2.60206	0	0	347	0.092	0.023	4	1009142	2	3	7	1	8	0	400	80	0.2	0	0	0	1
153	0	0	4	75000	347	0.184	0.023	8	1009142	2	3	8	1	1	0	50000	5	1.00E-04	0	0	0	1
153	0	4.69897	0	0	347	0.184	0.023	8	1009142	2	3	8	1	1	0	50000	5	1.00E-04	0	0	0	1
153	0	5	0	0	347	0.184	0.023	8	1009142	2	3	8	2	1	0	100000	10	1.00E-04	0	0	0	1
153	1	0.5	0	0	347	0.184	0.023	8	1009142	2	3	8	1	2	1	0	0	0.1	0	0	0	1
153	2	0.5	0	0	347	0.184	0.023	8	1009142	2	3	8	1	3	1	0	0	0.1	0	0	0	1
153	4	0.5	0	0	347	0.184	0.023	8	1009142	2	3	8	1	4	1	0	0	0.1	0	0	0	1
153	6	0.5	0	0	347	0.184	0.023	8	1009142	2	3	8	1	5	1	0	0	0.1	0	0	0	1
153	9	0.5	0	0	347	0.184	0.023	8	1009142	2	3	8	1	6	1	0	0	0.1	0	0	0	1
153	12	0.5	0	0	347	0.184	0.023	8	1009142	2	3	8	1	7	1	0	0	0.2	0	0	0	1
153	24	0.5	0	0	347	0.184	0.023	8	1009142	2	3	8	1	8	1	0	0	0.2	0	0	0	1
82	0	0	4	244666.7	347	0	0.023	0	1009143	1	1	0	1	1	0	244000	244	0.001	0	0	0	1
82	0	5.38739	0	0	347	0	0.023	0	1009143	1	1	0	1	1	0	244000	244	0.001	0	0	0	1
82	0	5.447158	0	0	347	0	0.023	0	1009143	1	1	0	2	1	0	280000	28	1.00E-04	0	0	0	1
82	0	5.322219	0	0	347	0	0.023	0	1009143	1	1	0	3	1	0	210000	21	1.00E-04	0	0	0	1
82	1	6.025306	0	0	347	0	0.023	0	1009143	1	1	0	1	2	0	1060000	106	1.00E-04	0	0	0	1
82	1	6.037426	0	0	347	0	0.023	0	1009143	1	1	0	2	2	0	1090000	109	1.00E-04	0	0	0	1
82	1	6.041393	0	0	347	0	0.023	0	1009143	1	1	0	3	2	0	1100000	11	1.00E-05	0	0	0	1
82	1	6	0	0	347	0	0.023	0	1009143	1	1	0	4	2	0	1000000	10	1.00E-05	0	0	0	1
82	2	7.064458	0	0	347	0	0.023	0	1009143	1	1	0	1	3	0	11600000	116	1.00E-05	0	0	0	1
82	2	7.113943	0	0	347	0	0.023	0	1009143	1	1	0	2	3	0	13000000	13	1.00E-06	0	0	0	1
82	2	7	0	0	347	0	0.023	0	1009143	1	1	0	3	3	0	10000000	1	1.00E-07	0	0	0	1
82	4	8.365488	0	0	347	0	0.023	0	1009143	1	1	0	1	4	0	232000000	232	1.00E-06	0	0	0	1
82	4	8.380211	0	0	347	0	0.023	0	1009143	1	1	0	2	4	0	240000000	24	1.00E-07	0	0	0	1
82	4	8.462398	0	0	347	0	0.023	0	1009143	1	1	0	3	4	0	290000000	29	1.00E-07	0	0	0	1
82	6	8.755875	0	0	347	0	0.023	0	1009143	1	1	0	1	5	0	570000000	570	1.00E-06	0	0	0	1
82	6	8.748188	0	0	347	0	0.023	0	1009143	1	1	0	2	5	0	560000000	56	1.00E-07	0	0	0	1
82	6	8.845098	0	0	347	0	0.023	0	1009143	1	1	0	3	5	0	700000000	7	1.00E-08	0	0	0	1
82	6	8.778151	0	0	347	0	0.023	0	1009143	1	1	0	4	5	0	600000000	6	1.00E-08	0	0	0	1
82	9	8.845098	0	0	347	0	0.023	0	1009143	1	1	0	1	6	0	700000000	70	1.00E-07	0	0	0	1
82	9	8.845098	0	0	347	0	0.023	0	1009143	1	1	0	2	6	0	700000000	7	1.00E-08	0	0	0	1
82	9	8.845098	0	0	347	0	0.023	0	1009143	1	1	0	3	6	0	700000000	7	1.00E-08	0	0	0	1
82	12	8.792392	0	0	347	0	0.023	0	1009143	1	1	0	1	7	0	620000000	62	1.00E-07	0	0	0	1
82	12	8.90309	0	0	347	0	0.023	0	1009143	1	1	0	2	7	0	800000000	8	1.00E-08	0	0	0	1
82	12	8.778151	0	0	347	0	0.023	0	1009143	1	1	0	3	7	0	600000000	6	1.00E-08	0	0	0	1
82	24	9.139879	0	0	347	0	0.023	0	1009143	1	1	0	1	8	0	1380000000	138	1.00E-07	0	0	0	1
82	24	9.113943	0	0	347	0	0.023	0	1009143	1	1	0	2	8	0	1300000000	13	1.00E-08	0	0	0	1
82	24	9.146128	0	0	347	0	0.023	0	1009143	1	1	0	3	8	0	1400000000	14	1.00E-08	0	0	0	1
83	0	0	4	270666.7	347	0.0014375	0.023	0.0625	1009143	1	1	1	1	1	0	252000	252	0.001	0	0	0	1
83	0	5.401401	0	0	347	0.0014375	0.023	0.0625	1009143	1	1	1	1	1	0	252000	252	0.001	0	0	0	1
83	0	5.39794	0	0	347	0.0014375	0.023	0.0625	1009143	1	1	1	2	1	0	250000	25	1.00E-04	0	0	0	1
83	0	5.491362	0	0	347	0.0014375	0.023	0.0625	1009143	1	1	1	3	1	0	310000	31	1.00E-04	0	0	0	1
83	1	6	0	0	347	0.0014375	0.023	0.0625	1009143	1	1	1	1	2	0	1000000	100	1.00E-04	0	0	0	1
83	1	5.991226	0	0	347	0.0014375	0.023	0.0625	1009143	1	1	1	2	2	0	980000	98	1.00E-04	0	0	0	1
83	1	6.176091	0	0	347	0.0014375	0.023	0.0625	1009143	1	1	1	3	2	0	1500000	15	1.00E-05	0	0	0	1
83	1	6.146128	0	0	347	0.0014375	0.023	0.0625	1009143	1	1	1	4	2	0	1400000	14	1.00E-05	0	0	0	1
83	2	6.778151	0	0	347	0.0014375	0.023	0.0625	1009143	1	1	1	1	3	0	6000000	60	1.00E-05	0	0	0	1
83	2	6.778151	0	0	347	0.0014375	0.023	0.0625	1009143	1	1	1	2	3	0	6000000	6	1.00E-06	0	0	0	1
83	2	7.30103	0	0	347	0.0014375	0.023	0.0625	1009143	1	1	1	3	3	0	20000000	2	1.00E-07	0	0	0	1
83	4	8.365488	0	0	347	0.0014375	0.023	0.0625	1009143	1	1	1	1	4	0	232000000	232	1.00E-06	0	0	0	1
83	4	8.342423	0	0	347	0.0014375	0.023	0.0625	1009143	1	1	1	2	4	0	220000000	22	1.00E-07	0	0	0	1
83	4	8.322219	0	0	347	0.0014375	0.023	0.0625	1009143	1	1	1	3	4	0	210000000	21	1.00E-07	0	0	0	1
83	6	8.772322	0	0	347	0.0014375	0.023	0.0625	1009143	1	1	1	1	5	0	592000000	592	1.00E-06	0	0	0	1
83	6	8.716003	0	0	347	0.0014375	0.023	0.0625	1009143	1	1	1	2	5	0	520000000	52	1.00E-07	0	0	0	1
83	6	8.90309	0	0	347	0.0014375	0.023	0.0625	1009143	1	1	1	3	5	0	800000000	8	1.00E-08	0	0	0	1
83	6	8.778151	0	0	347	0.0014375	0.023	0.0625	1009143	1	1	1	4	5	0	600000000	6	1.00E-08	0	0	0	1
83	9	8.78533	0	0	347	0.0014375	0.023	0.0625	1009143	1	1	1	1	6	0	610000000	61	1.00E-07	0	0	0	1
83	9	8.845098	0	0	347	0.0014375	0.023	0.0625	1009143	1	1	1	2	6	0	700000000	7	1.00E-08	0	0	0	1
83	9	8.778151	0	0	347	0.0014375	0.023	0.0625	1009143	1	1	1	3	6	0	600000000	6	1.00E-08	0	0	0	1
83	12	8.845098	0	0	347	0.0014375	0.023	0.0625	1009143	1	1	1	1	7	0	700000000	70	1.00E-07	0	0	0	1
83	12	8.60206	0	0	347	0.0014375	0.023	0.0625	1009143	1	1	1	2	7	0	400000000	4	1.00E-08	0	0	0	1
83	12	8.60206	0	0	347	0.0014375	0.023	0.0625	1009143	1	1	1	3	7	0	400000000	4	1.00E-08	0	0	0	1
83	24	9.120574	0	0	347	0.0014375	0.023	0.0625	1009143	1	1	1	1	8	0	1320000000	132	1.00E-07	0	0	0	1
83	24	9.041393	0	0	347	0.0014375	0.023	0.0625	1009143	1	1	1	2	8	0	1100000000	11	1.00E-08	0	0	0	1
83	24	9.146128	0	0	347	0.0014375	0.023	0.0625	1009143	1	1	1	3	8	0	1400000000	14	1.00E-08	0	0	0	1
84	0	0	4	256000	347	0.002875	0.023	0.125	1009143	1	1	2	1	1	0	268000	268	0.001	0	0	0	1
84	0	5.428135	0	0	347	0.002875	0.023	0.125	1009143	1	1	2	1	1	0	268000	268	0.001	0	0	0	1
84	0	5.361728	0	0	347	0.002875	0.023	0.125	1009143	1	1	2	2	1	0	230000	23	1.00E-04	0	0	0	1
84	0	5.431364	0	0	347	0.002875	0.023	0.125	1009143	1	1	2	3	1	0	270000	27	1.00E-04	0	0	0	1
84	1	5.778151	0	0	347	0.002875	0.023	0.125	1009143	1	1	2	1	2	0	600000	60	1.00E-04	0	0	0	1
84	1	5.732394	0	0	347	0.002875	0.023	0.125	1009143	1	1	2	2	2	0	540000	54	1.00E-04	0	0	0	1
84	1	5.845098	0	0	347	0.002875	0.023	0.125	1009143	1	1	2	3	2	0	700000	7	1.00E-05	0	0	0	1
84	1	5.778151	0	0	347	0.002875	0.023	0.125	1009143	1	1	2	4	2	0	600000	6	1.00E-05	0	0	0	1
84	2	6.170262	0	0	347	0.002875	0.023	0.125	1009143	1	1	2	1	3	0	1480000	148	1.00E-04	0	0	0	1
84	2	6.255273	0	0	347	0.002875	0.023	0.125	1009143	1	1	2	2	3	0	1800000	18	1.00E-05	0	0	0	1
84	2	6.079181	0	0	347	0.002875	0.023	0.125	1009143	1	1	2	3	3	0	1200000	12	1.00E-05	0	0	0	1
84	2	6.30103	0	0	347	0.002875	0.023	0.125	1009143	1	1	2	4	3	0	2000000	2	1.00E-06	0	0	0	1
84	4	8.033424	0	0	347	0.002875	0.023	0.125	1009143	1	1	2	1	4	0	108000000	108	1.00E-06	0	0	0	1
84	4	8.113943	0	0	347	0.002875	0.023	0.125	1009143	1	1	2	2	4	0	130000000	13	1.00E-07	0	0	0	1
84	4	8.041393	0	0	347	0.002875	0.023	0.125	1009143	1	1	2	3	4	0	110000000	11	1.00E-07	0	0	0	1
84	6	8.437751	0	0	347	0.002875	0.023	0.125	1009143	1	1	2	1	5	0	274000000	274	1.00E-06	0	0	0	1
84	6	8.39794	0	0	347	0.002875	0.023	0.125	1009143	1	1	2	2	5	0	250000000	25	1.00E-07	0	0	0	1
84	6	8	0	0	347	0.002875	0.023	0.125	1009143	1	1	2	3	5	0	100000000	1	1.00E-08	0	0	0	1
84	6	8.30103	0	0	347	0.002875	0.023	0.125	1009143	1	1	2	4	5	0	200000000	2	1.00E-08	0	0	0	1
84	9	8.612784	0	0	347	0.002875	0.023	0.125	1009143	1	1	2	1	6	0	410000000	41	1.00E-07	0	0	0	1
84	9	8.30103	0	0	347	0.002875	0.023	0.125	1009143	1	1	2	2	6	0	200000000	2	1.00E-08	0	0	0	1
84	9	8.60206	0	0	347	0.002875	0.023	0.125	1009143	1	1	2	3	6	0	400000000	4	1.00E-08	0	0	0	1
84	12	8.643453	0	0	347	0.002875	0.023	0.125	1009143	1	1	2	1	7	0	440000000	44	1.00E-07	0	0	0	1
84	12	8.477121	0	0	347	0.002875	0.023	0.125	1009143	1	1	2	2	7	0	300000000	3	1.00E-08	0	0	0	1
84	12	8.477121	0	0	347	0.002875	0.023	0.125	1009143	1	1	2	3	7	0	300000000	3	1.00E-08	0	0	0	1
84	24	8.963788	0	0	347	0.002875	0.023	0.125	1009143	1	1	2	1	8	0	920000000	92	1.00E-07	0	0	0	1
84	24	8.954243	0	0	347	0.002875	0.023	0.125	1009143	1	1	2	2	8	0	900000000	9	1.00E-08	0	0	0	1
84	24	8.845098	0	0	347	0.002875	0.023	0.125	1009143	1	1	2	3	8	0	700000000	7	1.00E-08	0	0	0	1
85	0	0	4	146333.3	347	0.00575	0.023	0.25	1009143	1	1	3	1	1	0	139000	139	0.001	0	0	0	1
85	0	5.143015	0	0	347	0.00575	0.023	0.25	1009143	1	1	3	1	1	0	139000	139	0.001	0	0	0	1
85	0	5.146128	0	0	347	0.00575	0.023	0.25	1009143	1	1	3	2	1	0	140000	14	1.00E-04	0	0	0	1
85	0	5.20412	0	0	347	0.00575	0.023	0.25	1009143	1	1	3	3	1	0	160000	16	1.00E-04	0	0	0	1
85	1	5.093422	0	0	347	0.00575	0.023	0.25	1009143	1	1	3	1	2	0	124000	124	0.001	0	0	0	1
85	1	5.041393	0	0	347	0.00575	0.023	0.25	1009143	1	1	3	2	2	0	110000	11	1.00E-04	0	0	0	1
85	1	5.39794	0	0	347	0.00575	0.023	0.25	1009143	1	1	3	3	2	0	250000	25	1.00E-04	0	0	0	1
85	2	5.100371	0	0	347	0.00575	0.023	0.25	1009143	1	1	3	1	3	0	126000	126	0.001	0	0	0	1
85	2	5.041393	0	0	347	0.00575	0.023	0.25	1009143	1	1	3	2	3	0	110000	110	0.001	0	0	0	1
85	2	5.079181	0	0	347	0.00575	0.023	0.25	1009143	1	1	3	3	3	0	120000	12	1.00E-04	0	0	0	1
85	2	5	0	0	347	0.00575	0.023	0.25	1009143	1	1	3	4	3	0	100000	1	1.00E-05	0	0	0	1
85	4	7.021189	0	0	347	0.00575	0.023	0.25	1009143	1	1	3	1	4	0	10500000	105	1.00E-05	0	0	0	1
85	4	6.954243	0	0	347	0.00575	0.023	0.25	1009143	1	1	3	2	4	0	9000000	9	1.00E-06	0	0	0	1
85	4	7.30103	0	0	347	0.00575	0.023	0.25	1009143	1	1	3	3	4	0	20000000	2	1.00E-07	0	0	0	1
85	4	7	0	0	347	0.00575	0.023	0.25	1009143	1	1	3	4	4	0	10000000	1	1.00E-07	0	0	0	1
85	6	8.161368	0	0	347	0.00575	0.023	0.25	1009143	1	1	3	1	5	0	145000000	145	1.00E-06	0	0	0	1
85	6	8.20412	0	0	347	0.00575	0.023	0.25	1009143	1	1	3	2	5	0	160000000	16	1.00E-07	0	0	0	1
85	6	8.113943	0	0	347	0.00575	0.023	0.25	1009143	1	1	3	3	5	0	130000000	13	1.00E-07	0	0	0	1
85	9	8.380211	0	0	347	0.00575	0.023	0.25	1009143	1	1	3	1	6	0	240000000	24	1.00E-07	0	0	0	1
85	9	8.477121	0	0	347	0.00575	0.023	0.25	1009143	1	1	3	2	6	0	300000000	3	1.00E-08	0	0	0	1
85	9	8.477121	0	0	347	0.00575	0.023	0.25	1009143	1	1	3	3	6	0	300000000	3	1.00E-08	0	0	0	1
85	12	8.556303	0	0	347	0.00575	0.023	0.25	1009143	1	1	3	1	7	0	360000000	36	1.00E-07	0	0	0	1
85	12	8.69897	0	0	347	0.00575	0.023	0.25	1009143	1	1	3	2	7	0	500000000	5	1.00E-08	0	0	0	1
85	12	8.60206	0	0	347	0.00575	0.023	0.25	1009143	1	1	3	3	7	0	400000000	4	1.00E-08	0	0	0	1
85	24	8.892095	0	0	347	0.00575	0.023	0.25	1009143	1	1	3	1	8	0	780000000	78	1.00E-07	0	0	0	1
85	24	8.90309	0	0	347	0.00575	0.023	0.25	1009143	1	1	3	2	8	0	800000000	8	1.00E-08	0	0	0	1
85	24	9	0	0	347	0.00575	0.023	0.25	1009143	1	1	3	3	8	0	1000000000	10	1.00E-08	0	0	0	1
86	0	0	4	251333.3	347	0.0115	0.023	0.5	1009143	1	1	4	1	1	0	264000	264	0.001	0	0	0	1
86	0	5.421604	0	0	347	0.0115	0.023	0.5	1009143	1	1	4	1	1	0	264000	264	0.001	0	0	0	1
86	0	5.431364	0	0	347	0.0115	0.023	0.5	1009143	1	1	4	2	1	0	270000	27	1.00E-04	0	0	0	1
86	0	5.342423	0	0	347	0.0115	0.023	0.5	1009143	1	1	4	3	1	0	220000	22	1.00E-04	0	0	0	1
86	1	4.133539	0	0	347	0.0115	0.023	0.5	1009143	1	1	4	1	2	0	13600	136	0.01	0	0	0	1
86	1	4.255273	0	0	347	0.0115	0.023	0.5	1009143	1	1	4	2	2	0	18000	18	0.001	0	0	0	1
86	1	3.845098	0	0	347	0.0115	0.023	0.5	1009143	1	1	4	3	2	0	7000	7	0.001	0	0	0	1
86	1	4	0	0	347	0.0115	0.023	0.5	1009143	1	1	4	4	2	0	10000	1	1.00E-04	0	0	0	1
86	2	3.093422	0	0	347	0.0115	0.023	0.5	1009143	1	1	4	1	3	0	1240	124	0.1	0	0	0	1
86	2	3.158362	0	0	347	0.0115	0.023	0.5	1009143	1	1	4	2	3	0	1440	144	0.1	0	0	0	1
86	2	3.278754	0	0	347	0.0115	0.023	0.5	1009143	1	1	4	3	3	0	1900	19	0.01	0	0	0	1
86	4	3.350248	0	0	347	0.0115	0.023	0.5	1009143	1	1	4	1	4	0	2240	224	0.1	0	0	0	1
86	4	3.320146	0	0	347	0.0115	0.023	0.5	1009143	1	1	4	2	4	0	2090	209	0.1	0	0	0	1
86	4	3.30103	0	0	347	0.0115	0.023	0.5	1009143	1	1	4	3	4	0	2000	20	0.01	0	0	0	1
86	4	3.361728	0	0	347	0.0115	0.023	0.5	1009143	1	1	4	4	4	0	2300	23	0.01	0	0	0	1
86	6	4.471292	0	0	347	0.0115	0.023	0.5	1009143	1	1	4	1	5	0	29600	296	0.01	0	0	0	1
86	6	4.690196	0	0	347	0.0115	0.023	0.5	1009143	1	1	4	2	5	0	49000	49	0.001	0	0	0	1
86	6	4.60206	0	0	347	0.0115	0.023	0.5	1009143	1	1	4	3	5	0	40000	4	1.00E-04	0	0	0	1
86	9	5.340444	0	0	347	0.0115	0.023	0.5	1009143	1	1	4	1	6	0	219000	219	0.001	0	0	0	1
86	9	5.361728	0	0	347	0.0115	0.023	0.5	1009143	1	1	4	2	6	0	230000	23	1.00E-04	0	0	0	1
86	9	5.30103	0	0	347	0.0115	0.023	0.5	1009143	1	1	4	3	6	0	200000	2	1.00E-05	0	0	0	1
86	12	6.672098	0	0	347	0.0115	0.023	0.5	1009143	1	1	4	1	7	0	4700000	47	1.00E-05	0	0	0	1
86	12	6.778151	0	0	347	0.0115	0.023	0.5	1009143	1	1	4	2	7	0	6000000	6	1.00E-06	0	0	0	1
86	12	7.30103	0	0	347	0.0115	0.023	0.5	1009143	1	1	4	3	7	0	20000000	2	1.00E-07	0	0	0	1
86	24	8.414973	0	0	347	0.0115	0.023	0.5	1009143	1	1	4	1	8	0	260000000	26	1.00E-07	0	0	0	1
86	24	8	0	0	347	0.0115	0.023	0.5	1009143	1	1	4	2	8	0	100000000	1	1.00E-08	0	0	0	1
86	24	8	0	0	347	0.0115	0.023	0.5	1009143	1	1	4	3	8	0	100000000	1	1.00E-08	0	0	0	1
87	0	0	4	221333.3	347	0.023	0.023	1	1009143	1	1	5	1	1	0	234000	234	0.001	0	0	0	1
87	0	5.369216	0	0	347	0.023	0.023	1	1009143	1	1	5	1	1	0	234000	234	0.001	0	0	0	1
87	0	5.462398	0	0	347	0.023	0.023	1	1009143	1	1	5	2	1	0	290000	29	1.00E-04	0	0	0	1
87	0	5.146128	0	0	347	0.023	0.023	1	1009143	1	1	5	3	1	0	140000	14	1.00E-04	0	0	0	1
87	1	3.390935	0	0	347	0.023	0.023	1	1009143	1	1	5	1	2	0	2460	246	0.1	0	0	0	1
87	1	3.662758	0	0	347	0.023	0.023	1	1009143	1	1	5	2	2	0	4600	46	0.01	0	0	0	1
87	1	3.568202	0	0	347	0.023	0.023	1	1009143	1	1	5	3	2	0	3700	37	0.01	0	0	0	1
87	1	3.477121	0	0	347	0.023	0.023	1	1009143	1	1	5	4	2	0	3000	3	0.001	0	0	0	1
87	2	1.477121	0	0	347	0.023	0.023	1	1009143	1	1	5	1	3	0	30	3	0.1	0	0	0	1
87	2	1.60206	0	0	347	0.023	0.023	1	1009143	1	1	5	2	3	0	40	4	0.1	0	0	0	1
87	4	1.477121	0	0	347	0.023	0.023	1	1009143	1	1	5	1	4	0	30	3	0.1	0	0	0	1
87	4	1.60206	0	0	347	0.023	0.023	1	1009143	1	1	5	2	4	0	40	4	0.1	0	0	0	1
87	6	1	0	0	347	0.023	0.023	1	1009143	1	1	5	1	5	0	10	1	0.1	0	0	0	1
87	6	1	0	0	347	0.023	0.023	1	1009143	1	1	5	2	5	0	10	1	0.1	0	0	0	1
87	9	1.477121	0	0	347	0.023	0.023	1	1009143	1	1	5	1	6	0	30	3	0.1	0	0	0	1
87	9	1.30103	0	0	347	0.023	0.023	1	1009143	1	1	5	2	6	0	20	2	0.1	0	0	0	1
87	12	1.845098	0	0	347	0.023	0.023	1	1009143	1	1	5	1	7	0	70	7	0.1	0	0	0	1
87	12	2	0	0	347	0.023	0.023	1	1009143	1	1	5	2	7	0	100	10	0.1	0	0	0	1
88	0	0	4	302666.7	347	0.046	0.023	2	1009143	1	1	6	1	1	0	288000	288	0.001	0	0	0	1
88	0	5.459392	0	0	347	0.046	0.023	2	1009143	1	1	6	1	1	0	288000	288	0.001	0	0	0	1
88	0	5.491362	0	0	347	0.046	0.023	2	1009143	1	1	6	2	1	0	310000	31	1.00E-04	0	0	0	1
88	0	5.491362	0	0	347	0.046	0.023	2	1009143	1	1	6	3	1	0	310000	31	1.00E-04	0	0	0	1
88	1	2.322219	0	0	347	0.046	0.023	2	1009143	1	1	6	1	2	0	210	21	0.1	0	0	0	1
88	1	2.30103	0	0	347	0.046	0.023	2	1009143	1	1	6	2	2	0	200	2	0.01	0	0	0	1
88	1	2.30103	0	0	347	0.046	0.023	2	1009143	1	1	6	3	2	0	200	2	0.01	0	0	0	1
88	2	1.30103	0	0	347	0.046	0.023	2	1009143	1	1	6	1	3	0	20	2	0.1	0	0	0	1
88	4	1	0	0	347	0.046	0.023	2	1009143	1	1	6	1	4	0	10	1	0.1	0	0	0	1
88	4	1.30103	0	0	347	0.046	0.023	2	1009143	1	1	6	2	4	0	20	2	0.1	0	0	0	1
88	6	1	0	0	347	0.046	0.023	2	1009143	1	1	6	1	5	0	10	1	0.1	0	0	0	1
88	9	1	0	0	347	0.046	0.023	2	1009143	1	1	6	1	6	0	10	1	0.1	0	0	0	1
88	12	1.30103	0	0	347	0.046	0.023	2	1009143	1	1	6	1	7	0	20	2	0.1	0	0	0	1
88	12	1.477121	0	0	347	0.046	0.023	2	1009143	1	1	6	2	7	0	30	3	0.1	0	0	0	1
88	24	1.477121	0	0	347	0.046	0.023	2	1009143	1	1	6	1	8	0	30	3	0.1	0	0	0	1
88	24	1.60206	0	0	347	0.046	0.023	2	1009143	1	1	6	2	8	0	40	4	0.1	0	0	0	1
89	0	0	4	282000	347	0.092	0.023	4	1009143	1	1	7	1	1	0	276000	276	0.001	0	0	0	1
89	0	5.440909	0	0	347	0.092	0.023	4	1009143	1	1	7	1	1	0	276000	276	0.001	0	0	0	1
89	0	5.447158	0	0	347	0.092	0.023	4	1009143	1	1	7	2	1	0	280000	28	1.00E-04	0	0	0	1
89	0	5.462398	0	0	347	0.092	0.023	4	1009143	1	1	7	3	1	0	290000	29	1.00E-04	0	0	0	1
89	1	1.60206	0	0	347	0.092	0.023	4	1009143	1	1	7	1	2	0	40	4	0.1	0	0	0	1
89	1	2	0	0	347	0.092	0.023	4	1009143	1	1	7	2	2	0	100	1	0.01	0	0	0	1
89	2	1.30103	0	0	347	0.092	0.023	4	1009143	1	1	7	1	3	0	20	2	0.1	0	0	0	1
89	2	1	0	0	347	0.092	0.023	4	1009143	1	1	7	2	3	0	10	1	0.1	0	0	0	1
89	4	1	0	0	347	0.092	0.023	4	1009143	1	1	7	1	4	0	10	1	0.1	0	0	0	1
89	6	1	0	0	347	0.092	0.023	4	1009143	1	1	7	1	5	0	10	1	0.1	0	0	0	1
89	9	0.5	0	0	347	0.092	0.023	4	1009143	1	1	7	1	6	1	0	0	0.1	0	0	0	1
89	12	1	0	0	347	0.092	0.023	4	1009143	1	1	7	1	7	0	10	1	0.1	0	0	0	1
89	12	1.477121	0	0	347	0.092	0.023	4	1009143	1	1	7	2	7	0	30	3	0.1	0	0	0	1
89	24	1.60206	0	0	347	0.092	0.023	4	1009143	1	1	7	1	8	0	40	4	0.1	0	0	0	1
89	24	1.30103	0	0	347	0.092	0.023	4	1009143	1	1	7	2	8	0	20	2	0.1	0	0	0	1
90	0	0	4	296666.7	347	0.184	0.023	8	1009143	1	1	8	1	1	0	300000	300	0.001	0	0	0	1
90	0	5.477121	0	0	347	0.184	0.023	8	1009143	1	1	8	1	1	0	300000	300	0.001	0	0	0	1
90	0	5.447158	0	0	347	0.184	0.023	8	1009143	1	1	8	2	1	0	280000	28	1.00E-04	0	0	0	1
90	0	5.491362	0	0	347	0.184	0.023	8	1009143	1	1	8	3	1	0	310000	31	1.00E-04	0	0	0	1
90	1	1.477121	0	0	347	0.184	0.023	8	1009143	1	1	8	1	2	0	30	3	0.1	0	0	0	1
90	2	1	0	0	347	0.184	0.023	8	1009143	1	1	8	1	3	0	10	1	0.1	0	0	0	1
90	2	1	0	0	347	0.184	0.023	8	1009143	1	1	8	2	3	0	10	1	0.1	0	0	0	1
90	4	1	0	0	347	0.184	0.023	8	1009143	1	1	8	1	4	0	10	1	0.1	0	0	0	1
90	6	0.5	0	0	347	0.184	0.023	8	1009143	1	1	8	1	5	1	0	0	0.1	0	0	0	1
90	9	0.5	0	0	347	0.184	0.023	8	1009143	1	1	8	1	6	1	0	0	0.1	0	0	0	1
90	12	1.30103	0	0	347	0.184	0.023	8	1009143	1	1	8	1	7	0	20	2	0.1	0	0	0	1
90	24	1	0	0	347	0.184	0.023	8	1009143	1	1	8	1	8	0	10	1	0.1	0	0	0	1
90	24	1	0	0	347	0.184	0.023	8	1009143	1	1	8	2	8	0	10	1	0.1	0	0	0	1
91	0	0	4	130666.7	347	0	0.023	0	100917	1	1	0	1	1	0	132000	132	0.001	0	0	0	1
91	0	5.120574	0	0	347	0	0.023	0	100917	1	1	0	1	1	0	132000	132	0.001	0	0	0	1
91	0	5.146128	0	0	347	0	0.023	0	100917	1	1	0	2	1	0	140000	14	1.00E-04	0	0	0	1
91	0	5.079181	0	0	347	0	0.023	0	100917	1	1	0	3	1	0	120000	12	1.00E-04	0	0	0	1
91	1	6.146128	0	0	347	0	0.023	0	100917	1	1	0	1	2	0	1400000	140	1.00E-04	0	0	0	1
91	1	6.176091	0	0	347	0	0.023	0	100917	1	1	0	2	2	0	1500000	15	1.00E-05	0	0	0	1
91	1	6.20412	0	0	347	0	0.023	0	100917	1	1	0	3	2	0	1600000	16	1.00E-05	0	0	0	1
91	2	6.892095	0	0	347	0	0.023	0	100917	1	1	0	1	3	0	7800000	78	1.00E-05	0	0	0	1
91	2	6.991226	0	0	347	0	0.023	0	100917	1	1	0	2	3	0	9800000	98	1.00E-05	0	0	0	1
91	2	6.954243	0	0	347	0	0.023	0	100917	1	1	0	3	3	0	9000000	9	1.00E-06	0	0	0	1
91	2	6.90309	0	0	347	0	0.023	0	100917	1	1	0	4	3	0	8000000	8	1.00E-06	0	0	0	1
91	4	8.631444	0	0	347	0	0.023	0	100917	1	1	0	1	4	0	428000000	428	1.00E-06	0	0	0	1
91	4	8.655138	0	0	347	0	0.023	0	100917	1	1	0	2	4	0	452000000	452	1.00E-06	0	0	0	1
91	4	8.623249	0	0	347	0	0.023	0	100917	1	1	0	3	4	0	420000000	42	1.00E-07	0	0	0	1
91	4	8.672098	0	0	347	0	0.023	0	100917	1	1	0	4	4	0	470000000	47	1.00E-07	0	0	0	1
91	6	8.924279	0	0	347	0	0.023	0	100917	1	1	0	1	5	0	840000000	84	1.00E-07	0	0	0	1
91	6	8.939519	0	0	347	0	0.023	0	100917	1	1	0	2	5	0	870000000	87	1.00E-07	0	0	0	1
91	6	8.954243	0	0	347	0	0.023	0	100917	1	1	0	3	5	0	900000000	9	1.00E-08	0	0	0	1
91	6	8.90309	0	0	347	0	0.023	0	100917	1	1	0	4	5	0	800000000	8	1.00E-08	0	0	0	1
91	9	8.991226	0	0	347	0	0.023	0	100917	1	1	0	1	6	0	980000000	98	1.00E-07	0	0	0	1
91	9	9.041393	0	0	347	0	0.023	0	100917	1	1	0	2	6	0	1100000000	11	1.00E-08	0	0	0	1
91	9	9	0	0	347	0	0.023	0	100917	1	1	0	3	6	0	1000000000	10	1.00E-08	0	0	0	1
91	12	9.056905	0	0	347	0	0.023	0	100917	1	1	0	1	7	0	1140000000	114	1.00E-07	0	0	0	1
91	12	9.113943	0	0	347	0	0.023	0	100917	1	1	0	2	7	0	1300000000	13	1.00E-08	0	0	0	1
91	12	9.20412	0	0	347	0	0.023	0	100917	1	1	0	3	7	0	1600000000	16	1.00E-08	0	0	0	1
91	24	9.139879	0	0	347	0	0.023	0	100917	1	1	0	1	8	0	1380000000	138	1.00E-07	0	0	0	1
91	24	9.146128	0	0	347	0	0.023	0	100917	1	1	0	2	8	0	1400000000	14	1.00E-08	0	0	0	1
91	24	9.176091	0	0	347	0	0.023	0	100917	1	1	0	3	8	0	1500000000	15	1.00E-08	0	0	0	1
92	0	0	4	121666.7	347	0.0014375	0.023	0.0625	100917	1	1	1	1	1	0	115000	115	0.001	0	0	0	1
92	0	5.060698	0	0	347	0.0014375	0.023	0.0625	100917	1	1	1	1	1	0	115000	115	0.001	0	0	0	1
92	0	5.113943	0	0	347	0.0014375	0.023	0.0625	100917	1	1	1	2	1	0	130000	13	1.00E-04	0	0	0	1
92	0	5.079181	0	0	347	0.0014375	0.023	0.0625	100917	1	1	1	3	1	0	120000	12	1.00E-04	0	0	0	1
92	1	6.257679	0	0	347	0.0014375	0.023	0.0625	100917	1	1	1	1	2	0	1810000	181	1.00E-04	0	0	0	1
92	1	6.220108	0	0	347	0.0014375	0.023	0.0625	100917	1	1	1	2	2	0	1660000	166	1.00E-04	0	0	0	1
92	1	6.278754	0	0	347	0.0014375	0.023	0.0625	100917	1	1	1	3	2	0	1900000	19	1.00E-05	0	0	0	1
92	1	6.230449	0	0	347	0.0014375	0.023	0.0625	100917	1	1	1	4	2	0	1700000	17	1.00E-05	0	0	0	1
92	2	6.876218	0	0	347	0.0014375	0.023	0.0625	100917	1	1	1	1	3	0	7520000	752	1.00E-04	0	0	0	1
92	2	6.932474	0	0	347	0.0014375	0.023	0.0625	100917	1	1	1	2	3	0	8560000	856	1.00E-04	0	0	0	1
92	2	6.929419	0	0	347	0.0014375	0.023	0.0625	100917	1	1	1	3	3	0	8500000	85	1.00E-05	0	0	0	1
92	2	6.892095	0	0	347	0.0014375	0.023	0.0625	100917	1	1	1	4	3	0	7800000	78	1.00E-05	0	0	0	1
92	4	8.482874	0	0	347	0.0014375	0.023	0.0625	100917	1	1	1	1	4	0	304000000	304	1.00E-06	0	0	0	1
92	4	8.432969	0	0	347	0.0014375	0.023	0.0625	100917	1	1	1	2	4	0	271000000	271	1.00E-06	0	0	0	1
92	4	8.414973	0	0	347	0.0014375	0.023	0.0625	100917	1	1	1	3	4	0	260000000	26	1.00E-07	0	0	0	1
92	4	8.491362	0	0	347	0.0014375	0.023	0.0625	100917	1	1	1	4	4	0	310000000	31	1.00E-07	0	0	0	1
92	6	8.944483	0	0	347	0.0014375	0.023	0.0625	100917	1	1	1	1	5	0	880000000	88	1.00E-07	0	0	0	1
92	6	8.986772	0	0	347	0.0014375	0.023	0.0625	100917	1	1	1	2	5	0	970000000	97	1.00E-07	0	0	0	1
92	6	8.954243	0	0	347	0.0014375	0.023	0.0625	100917	1	1	1	3	5	0	900000000	9	1.00E-08	0	0	0	1
92	6	8.845098	0	0	347	0.0014375	0.023	0.0625	100917	1	1	1	4	5	0	700000000	7	1.00E-08	0	0	0	1
92	9	8.929419	0	0	347	0.0014375	0.023	0.0625	100917	1	1	1	1	6	0	850000000	85	1.00E-07	0	0	0	1
92	9	8.90309	0	0	347	0.0014375	0.023	0.0625	100917	1	1	1	2	6	0	800000000	8	1.00E-08	0	0	0	1
92	9	8.90309	0	0	347	0.0014375	0.023	0.0625	100917	1	1	1	3	6	0	800000000	8	1.00E-08	0	0	0	1
92	12	8.963788	0	0	347	0.0014375	0.023	0.0625	100917	1	1	1	1	7	0	920000000	92	1.00E-07	0	0	0	1
92	12	8.90309	0	0	347	0.0014375	0.023	0.0625	100917	1	1	1	2	7	0	800000000	8	1.00E-08	0	0	0	1
92	12	8.954243	0	0	347	0.0014375	0.023	0.0625	100917	1	1	1	3	7	0	900000000	9	1.00E-08	0	0	0	1
92	24	8.995635	0	0	347	0.0014375	0.023	0.0625	100917	1	1	1	1	8	0	990000000	99	1.00E-07	0	0	0	1
92	24	9	0	0	347	0.0014375	0.023	0.0625	100917	1	1	1	2	8	0	1000000000	10	1.00E-08	0	0	0	1
92	24	8.954243	0	0	347	0.0014375	0.023	0.0625	100917	1	1	1	3	8	0	900000000	9	1.00E-08	0	0	0	1
93	0	0	4	171333.3	347	0.002875	0.023	0.125	100917	1	1	2	1	1	0	174000	174	0.001	0	0	0	1
93	0	5.240549	0	0	347	0.002875	0.023	0.125	100917	1	1	2	1	1	0	174000	174	0.001	0	0	0	1
93	0	5.255273	0	0	347	0.002875	0.023	0.125	100917	1	1	2	2	1	0	180000	18	1.00E-04	0	0	0	1
93	0	5.20412	0	0	347	0.002875	0.023	0.125	100917	1	1	2	3	1	0	160000	16	1.00E-04	0	0	0	1
93	1	5.919078	0	0	347	0.002875	0.023	0.125	100917	1	1	2	1	2	0	830000	83	1.00E-04	0	0	0	1
93	1	5.892095	0	0	347	0.002875	0.023	0.125	100917	1	1	2	2	2	0	780000	78	1.00E-04	0	0	0	1
93	1	5.845098	0	0	347	0.002875	0.023	0.125	100917	1	1	2	3	2	0	700000	7	1.00E-05	0	0	0	1
93	1	5.90309	0	0	347	0.002875	0.023	0.125	100917	1	1	2	4	2	0	800000	8	1.00E-05	0	0	0	1
93	2	6.664642	0	0	347	0.002875	0.023	0.125	100917	1	1	2	1	3	0	4620000	462	1.00E-04	0	0	0	1
93	2	6.619093	0	0	347	0.002875	0.023	0.125	100917	1	1	2	2	3	0	4160000	416	1.00E-04	0	0	0	1
93	2	6.653213	0	0	347	0.002875	0.023	0.125	100917	1	1	2	3	3	0	4500000	45	1.00E-05	0	0	0	1
93	2	6.623249	0	0	347	0.002875	0.023	0.125	100917	1	1	2	4	3	0	4200000	42	1.00E-05	0	0	0	1
93	4	8.372912	0	0	347	0.002875	0.023	0.125	100917	1	1	2	1	4	0	236000000	236	1.00E-06	0	0	0	1
93	4	8.30963	0	0	347	0.002875	0.023	0.125	100917	1	1	2	2	4	0	204000000	204	1.00E-06	0	0	0	1
93	4	8.342423	0	0	347	0.002875	0.023	0.125	100917	1	1	2	3	4	0	220000000	22	1.00E-07	0	0	0	1
93	4	8.278754	0	0	347	0.002875	0.023	0.125	100917	1	1	2	4	4	0	190000000	19	1.00E-07	0	0	0	1
93	6	8.889862	0	0	347	0.002875	0.023	0.125	100917	1	1	2	1	5	0	776000000	776	1.00E-06	0	0	0	1
93	6	8.959995	0	0	347	0.002875	0.023	0.125	100917	1	1	2	2	5	0	912000000	912	1.00E-06	0	0	0	1
93	6	8.954243	0	0	347	0.002875	0.023	0.125	100917	1	1	2	3	5	0	900000000	90	1.00E-07	0	0	0	1
93	6	8.832509	0	0	347	0.002875	0.023	0.125	100917	1	1	2	4	5	0	680000000	68	1.00E-07	0	0	0	1
93	9	8.959041	0	0	347	0.002875	0.023	0.125	100917	1	1	2	1	6	0	910000000	91	1.00E-07	0	0	0	1
93	9	9	0	0	347	0.002875	0.023	0.125	100917	1	1	2	2	6	0	1000000000	10	1.00E-08	0	0	0	1
93	9	8.90309	0	0	347	0.002875	0.023	0.125	100917	1	1	2	3	6	0	800000000	8	1.00E-08	0	0	0	1
93	12	9.004321	0	0	347	0.002875	0.023	0.125	100917	1	1	2	1	7	0	1010000000	101	1.00E-07	0	0	0	1
93	12	8.954243	0	0	347	0.002875	0.023	0.125	100917	1	1	2	2	7	0	900000000	9	1.00E-08	0	0	0	1
93	12	9.041393	0	0	347	0.002875	0.023	0.125	100917	1	1	2	3	7	0	1100000000	11	1.00E-08	0	0	0	1
93	24	8.982271	0	0	347	0.002875	0.023	0.125	100917	1	1	2	1	8	0	960000000	96	1.00E-07	0	0	0	1
93	24	9	0	0	347	0.002875	0.023	0.125	100917	1	1	2	2	8	0	1000000000	10	1.00E-08	0	0	0	1
93	24	9	0	0	347	0.002875	0.023	0.125	100917	1	1	2	3	8	0	1000000000	10	1.00E-08	0	0	0	1
94	0	0	4	142000	347	0.00575	0.023	0.25	100917	1	1	3	1	1	0	126000	126	0.001	0	0	0	1
94	0	5.100371	0	0	347	0.00575	0.023	0.25	100917	1	1	3	1	1	0	126000	126	0.001	0	0	0	1
94	0	5.20412	0	0	347	0.00575	0.023	0.25	100917	1	1	3	2	1	0	160000	16	1.00E-04	0	0	0	1
94	0	5.146128	0	0	347	0.00575	0.023	0.25	100917	1	1	3	3	1	0	140000	14	1.00E-04	0	0	0	1
94	1	5.597695	0	0	347	0.00575	0.023	0.25	100917	1	1	3	1	2	0	396000	396	0.001	0	0	0	1
94	1	5.569374	0	0	347	0.00575	0.023	0.25	100917	1	1	3	2	2	0	371000	371	0.001	0	0	0	1
94	1	5.623249	0	0	347	0.00575	0.023	0.25	100917	1	1	3	3	2	0	420000	42	1.00E-04	0	0	0	1
94	1	5.544068	0	0	347	0.00575	0.023	0.25	100917	1	1	3	4	2	0	350000	35	1.00E-04	0	0	0	1
94	2	5.857332	0	0	347	0.00575	0.023	0.25	100917	1	1	3	1	3	0	720000	720	0.001	0	0	0	1
94	2	5.840106	0	0	347	0.00575	0.023	0.25	100917	1	1	3	2	3	0	692000	692	0.001	0	0	0	1
94	2	5.875061	0	0	347	0.00575	0.023	0.25	100917	1	1	3	3	3	0	750000	75	1.00E-04	0	0	0	1
94	2	5.826075	0	0	347	0.00575	0.023	0.25	100917	1	1	3	4	3	0	670000	67	1.00E-04	0	0	0	1
94	4	7.838849	0	0	347	0.00575	0.023	0.25	100917	1	1	3	1	4	0	69000000	690	1.00E-05	0	0	0	1
94	4	7.799341	0	0	347	0.00575	0.023	0.25	100917	1	1	3	2	4	0	63000000	630	1.00E-05	0	0	0	1
94	4	7.78533	0	0	347	0.00575	0.023	0.25	100917	1	1	3	3	4	0	61000000	61	1.00E-06	0	0	0	1
94	4	7.832509	0	0	347	0.00575	0.023	0.25	100917	1	1	3	4	4	0	68000000	68	1.00E-06	0	0	0	1
94	6	8.274158	0	0	347	0.00575	0.023	0.25	100917	1	1	3	1	5	0	188000000	188	1.00E-06	0	0	0	1
94	6	8.230449	0	0	347	0.00575	0.023	0.25	100917	1	1	3	2	5	0	170000000	170	1.00E-06	0	0	0	1
94	6	8.20412	0	0	347	0.00575	0.023	0.25	100917	1	1	3	3	5	0	160000000	16	1.00E-07	0	0	0	1
94	6	8.30103	0	0	347	0.00575	0.023	0.25	100917	1	1	3	4	5	0	200000000	20	1.00E-07	0	0	0	1
94	9	8.78533	0	0	347	0.00575	0.023	0.25	100917	1	1	3	1	6	0	610000000	61	1.00E-07	0	0	0	1
94	9	8.845098	0	0	347	0.00575	0.023	0.25	100917	1	1	3	2	6	0	700000000	7	1.00E-08	0	0	0	1
94	9	8.69897	0	0	347	0.00575	0.023	0.25	100917	1	1	3	3	6	0	500000000	5	1.00E-08	0	0	0	1
94	12	8.886491	0	0	347	0.00575	0.023	0.25	100917	1	1	3	1	7	0	770000000	77	1.00E-07	0	0	0	1
94	12	8.90309	0	0	347	0.00575	0.023	0.25	100917	1	1	3	2	7	0	800000000	8	1.00E-08	0	0	0	1
94	12	8.90309	0	0	347	0.00575	0.023	0.25	100917	1	1	3	3	7	0	800000000	8	1.00E-08	0	0	0	1
94	24	9.0086	0	0	347	0.00575	0.023	0.25	100917	1	1	3	1	8	0	1020000000	102	1.00E-07	0	0	0	1
94	24	9	0	0	347	0.00575	0.023	0.25	100917	1	1	3	2	8	0	1000000000	10	1.00E-08	0	0	0	1
94	24	8.954243	0	0	347	0.00575	0.023	0.25	100917	1	1	3	3	8	0	900000000	9	1.00E-08	0	0	0	1
95	0	0	4	124000	347	0.0115	0.023	0.5	100917	1	1	4	1	1	0	132000	132	0.001	0	0	0	1
95	0	5.120574	0	0	347	0.0115	0.023	0.5	100917	1	1	4	1	1	0	132000	132	0.001	0	0	0	1
95	0	5.041393	0	0	347	0.0115	0.023	0.5	100917	1	1	4	2	1	0	110000	11	1.00E-04	0	0	0	1
95	0	5.113943	0	0	347	0.0115	0.023	0.5	100917	1	1	4	3	1	0	130000	13	1.00E-04	0	0	0	1
95	1	3.857332	0	0	347	0.0115	0.023	0.5	100917	1	1	4	1	2	0	7200	72	0.01	0	0	0	1
95	1	3.90309	0	0	347	0.0115	0.023	0.5	100917	1	1	4	2	2	0	8000	80	0.01	0	0	0	1
95	1	3.778151	0	0	347	0.0115	0.023	0.5	100917	1	1	4	3	2	0	6000	6	0.001	0	0	0	1
95	2	3.929419	0	0	347	0.0115	0.023	0.5	100917	1	1	4	1	3	0	8500	850	0.1	0	0	0	1
95	2	3.968483	0	0	347	0.0115	0.023	0.5	100917	1	1	4	2	3	0	9300	93	0.01	0	0	0	1
95	2	3.939519	0	0	347	0.0115	0.023	0.5	100917	1	1	4	3	3	0	8700	87	0.01	0	0	0	1
95	2	3.954243	0	0	347	0.0115	0.023	0.5	100917	1	1	4	4	3	0	9000	9	0.001	0	0	0	1
95	4	4.176091	0	0	347	0.0115	0.023	0.5	100917	1	1	4	1	4	0	15000	1500	0.1	0	0	0	1
95	4	4.128399	0	0	347	0.0115	0.023	0.5	100917	1	1	4	2	4	0	13440	1344	0.1	0	0	0	1
95	4	4.198657	0	0	347	0.0115	0.023	0.5	100917	1	1	4	3	4	0	15800	158	0.01	0	0	0	1
95	4	4.113943	0	0	347	0.0115	0.023	0.5	100917	1	1	4	4	4	0	13000	13	0.001	0	0	0	1
95	6	5.705864	0	0	347	0.0115	0.023	0.5	100917	1	1	4	1	5	0	508000	508	0.001	0	0	0	1
95	6	5.681241	0	0	347	0.0115	0.023	0.5	100917	1	1	4	2	5	0	480000	48	1.00E-04	0	0	0	1
95	6	5.612784	0	0	347	0.0115	0.023	0.5	100917	1	1	4	3	5	0	410000	41	1.00E-04	0	0	0	1
95	6	5.477121	0	0	347	0.0115	0.023	0.5	100917	1	1	4	4	5	0	300000	3	1.00E-05	0	0	0	1
95	9	7.222716	0	0	347	0.0115	0.023	0.5	100917	1	1	4	1	6	0	16700000	167	1.00E-05	0	0	0	1
95	9	7.255273	0	0	347	0.0115	0.023	0.5	100917	1	1	4	2	6	0	18000000	18	1.00E-06	0	0	0	1
95	9	7.146128	0	0	347	0.0115	0.023	0.5	100917	1	1	4	3	6	0	14000000	14	1.00E-06	0	0	0	1
95	9	7	0	0	347	0.0115	0.023	0.5	100917	1	1	4	4	6	0	10000000	1	1.00E-07	0	0	0	1
95	12	8.30103	0	0	347	0.0115	0.023	0.5	100917	1	1	4	1	7	0	200000000	20	1.00E-07	0	0	0	1
95	12	8.278754	0	0	347	0.0115	0.023	0.5	100917	1	1	4	2	7	0	190000000	19	1.00E-07	0	0	0	1
95	12	8.30103	0	0	347	0.0115	0.023	0.5	100917	1	1	4	3	7	0	200000000	2	1.00E-08	0	0	0	1
95	12	8.30103	0	0	347	0.0115	0.023	0.5	100917	1	1	4	4	7	0	200000000	2	1.00E-08	0	0	0	1
95	24	8.491362	0	0	347	0.0115	0.023	0.5	100917	1	1	4	1	8	0	310000000	31	1.00E-07	0	0	0	1
95	24	8.30103	0	0	347	0.0115	0.023	0.5	100917	1	1	4	2	8	0	200000000	2	1.00E-08	0	0	0	1
95	24	8.477121	0	0	347	0.0115	0.023	0.5	100917	1	1	4	3	8	0	300000000	3	1.00E-08	0	0	0	1
96	0	0	4	168333.3	347	0.023	0.023	1	100917	1	1	5	1	1	0	155000	155	0.001	0	0	0	1
96	0	5.190332	0	0	347	0.023	0.023	1	100917	1	1	5	1	1	0	155000	155	0.001	0	0	0	1
96	0	5.230449	0	0	347	0.023	0.023	1	100917	1	1	5	2	1	0	170000	17	1.00E-04	0	0	0	1
96	0	5.255273	0	0	347	0.023	0.023	1	100917	1	1	5	3	1	0	180000	18	1.00E-04	0	0	0	1
96	1	3.298853	0	0	347	0.023	0.023	1	100917	1	1	5	1	2	0	1990	199	0.1	0	0	0	1
96	1	3.255273	0	0	347	0.023	0.023	1	100917	1	1	5	2	2	0	1800	18	0.01	0	0	0	1
96	1	3	0	0	347	0.023	0.023	1	100917	1	1	5	3	2	0	1000	1	0.001	0	0	0	1
96	1	3.30103	0	0	347	0.023	0.023	1	100917	1	1	5	4	2	0	2000	2	0.001	0	0	0	1
96	2	1.30103	0	0	347	0.023	0.023	1	100917	1	1	5	1	3	0	20	2	0.1	0	0	0	1
96	2	1.477121	0	0	347	0.023	0.023	1	100917	1	1	5	2	3	0	30	3	0.1	0	0	0	1
96	4	1.477121	0	0	347	0.023	0.023	1	100917	1	1	5	1	4	0	30	3	0.1	0	0	0	1
96	4	1.30103	0	0	347	0.023	0.023	1	100917	1	1	5	2	4	0	20	2	0.1	0	0	0	1
96	6	1.90309	0	0	347	0.023	0.023	1	100917	1	1	5	1	5	0	80	8	0.1	0	0	0	1
96	6	1.69897	0	0	347	0.023	0.023	1	100917	1	1	5	2	5	0	50	5	0.1	0	0	0	1
97	0	0	4	138000	347	0.046	0.023	2	100917	1	1	6	1	1	0	144000	144	0.001	0	0	0	1
97	0	5.158362	0	0	347	0.046	0.023	2	100917	1	1	6	1	1	0	144000	144	0.001	0	0	0	1
97	0	5.113943	0	0	347	0.046	0.023	2	100917	1	1	6	2	1	0	130000	13	1.00E-04	0	0	0	1
97	0	5.146128	0	0	347	0.046	0.023	2	100917	1	1	6	3	1	0	140000	14	1.00E-04	0	0	0	1
97	1	2.278754	0	0	347	0.046	0.023	2	100917	1	1	6	1	2	0	190	19	0.1	0	0	0	1
97	1	2.60206	0	0	347	0.046	0.023	2	100917	1	1	6	2	2	0	400	4	0.01	0	0	0	1
97	1	2.69897	0	0	347	0.046	0.023	2	100917	1	1	6	3	2	0	500	5	0.01	0	0	0	1
97	2	1.30103	0	0	347	0.046	0.023	2	100917	1	1	6	1	3	0	20	2	0.1	0	0	0	1
97	2	1	0	0	347	0.046	0.023	2	100917	1	1	6	2	3	0	10	1	0.1	0	0	0	1
97	4	1	0	0	347	0.046	0.023	2	100917	1	1	6	1	4	0	10	1	0.1	0	0	0	1
97	6	0.5	0	0	347	0.046	0.023	2	100917	1	1	6	1	5	1	0	0	0.1	0	0	0	1
97	9	0.5	0	0	347	0.046	0.023	2	100917	1	1	6	1	6	1	0	0	0.1	0	0	0	1
97	12	1	0	0	347	0.046	0.023	2	100917	1	1	6	1	7	0	10	1	0.1	0	0	0	1
97	24	1.30103	0	0	347	0.046	0.023	2	100917	1	1	6	1	8	0	20	2	0.1	0	0	0	1
97	24	1	0	0	347	0.046	0.023	2	100917	1	1	6	2	8	0	10	1	0.1	0	0	0	1
98	0	0	4	169000	347	0.092	0.023	4	100917	1	1	7	1	1	0	167000	167	0.001	0	0	0	1
98	0	5.222716	0	0	347	0.092	0.023	4	100917	1	1	7	1	1	0	167000	167	0.001	0	0	0	1
98	0	5.255273	0	0	347	0.092	0.023	4	100917	1	1	7	2	1	0	180000	18	1.00E-04	0	0	0	1
98	0	5.20412	0	0	347	0.092	0.023	4	100917	1	1	7	3	1	0	160000	16	1.00E-04	0	0	0	1
98	1	2.255273	0	0	347	0.092	0.023	4	100917	1	1	7	1	2	0	180	18	0.1	0	0	0	1
98	1	2.30103	0	0	347	0.092	0.023	4	100917	1	1	7	2	2	0	200	2	0.01	0	0	0	1
98	1	2.477121	0	0	347	0.092	0.023	4	100917	1	1	7	3	2	0	300	3	0.01	0	0	0	1
98	2	1	0	0	347	0.092	0.023	4	100917	1	1	7	1	3	0	10	1	0.1	0	0	0	1
98	2	1	0	0	347	0.092	0.023	4	100917	1	1	7	2	3	0	10	1	0.1	0	0	0	1
98	4	1	0	0	347	0.092	0.023	4	100917	1	1	7	1	4	0	10	1	0.1	0	0	0	1
98	4	1	0	0	347	0.092	0.023	4	100917	1	1	7	2	4	0	10	1	0.1	0	0	0	1
98	6	1	0	0	347	0.092	0.023	4	100917	1	1	7	1	5	0	10	1	0.1	0	0	0	1
98	9	1	0	0	347	0.092	0.023	4	100917	1	1	7	1	6	0	10	1	0.1	0	0	0	1
98	9	1	0	0	347	0.092	0.023	4	100917	1	1	7	2	6	0	10	1	0.1	0	0	0	1
98	12	1	0	0	347	0.092	0.023	4	100917	1	1	7	1	7	0	10	1	0.1	0	0	0	1
98	24	0.5	0	0	347	0.092	0.023	4	100917	1	1	7	1	8	1	0	0	0.1	0	0	0	1
99	0	0	4	152666.7	347	0.184	0.023	8	100917	1	1	8	1	1	0	148000	148	0.001	0	0	0	1
99	0	5.170262	0	0	347	0.184	0.023	8	100917	1	1	8	1	1	0	148000	148	0.001	0	0	0	1
99	0	5.20412	0	0	347	0.184	0.023	8	100917	1	1	8	2	1	0	160000	16	1.00E-04	0	0	0	1
99	0	5.176091	0	0	347	0.184	0.023	8	100917	1	1	8	3	1	0	150000	15	1.00E-04	0	0	0	1
99	1	0.5	0	0	347	0.184	0.023	8	100917	1	1	8	1	2	1	0	0	0.1	0	0	0	1
99	2	0.5	0	0	347	0.184	0.023	8	100917	1	1	8	1	3	1	0	0	0.1	0	0	0	1
99	4	1	0	0	347	0.184	0.023	8	100917	1	1	8	1	4	0	10	1	0.1	0	0	0	1
99	6	1	0	0	347	0.184	0.023	8	100917	1	1	8	1	5	0	10	1	0.1	0	0	0	1
99	9	1	0	0	347	0.184	0.023	8	100917	1	1	8	1	6	0	10	1	0.1	0	0	0	1
99	12	1	0	0	347	0.184	0.023	8	100917	1	1	8	1	7	0	10	1	0.1	0	0	0	1
99	12	1	0	0	347	0.184	0.023	8	100917	1	1	8	2	7	0	10	1	0.1	0	0	0	1
99	24	0.5	0	0	347	0.184	0.023	8	100917	1	1	8	1	8	1	0	0	0.1	0	0	0	1
73	0	0	4	670000	378	0	0.38	0	101002	1	1	0	1	1	0	670000	670	0.001	0	0	0	1
73	0	5.826075	0	0	378	0	0.38	0	101002	1	1	0	1	1	0	670000	670	0.001	0	0	0	1
73	0	5.851258	0	0	378	0	0.38	0	101002	1	1	0	2	1	0	710000	71	1.00E-04	0	0	0	1
73	0	5.799341	0	0	378	0	0.38	0	101002	1	1	0	3	1	0	630000	63	1.00E-04	0	0	0	1
73	1	6.426511	0	0	378	0	0.38	0	101002	1	1	0	1	2	0	2670000	267	1.00E-04	0	0	0	1
73	1	6.431364	0	0	378	0	0.38	0	101002	1	1	0	2	2	0	2700000	27	1.00E-05	0	0	0	1
73	1	6.380211	0	0	378	0	0.38	0	101002	1	1	0	3	2	0	2400000	24	1.00E-05	0	0	0	1
73	2	7.639486	0	0	378	0	0.38	0	101002	1	1	0	1	3	0	43600000	436	1.00E-05	0	0	0	1
73	2	7.662758	0	0	378	0	0.38	0	101002	1	1	0	2	3	0	46000000	46	1.00E-06	0	0	0	1
73	2	7.612784	0	0	378	0	0.38	0	101002	1	1	0	3	3	0	41000000	41	1.00E-06	0	0	0	1
73	4	8.799341	0	0	378	0	0.38	0	101002	1	1	0	1	4	0	630000000	630	1.00E-06	0	0	0	1
73	4	8.792392	0	0	378	0	0.38	0	101002	1	1	0	2	4	0	620000000	62	1.00E-07	0	0	0	1
73	4	8.826075	0	0	378	0	0.38	0	101002	1	1	0	3	4	0	670000000	67	1.00E-07	0	0	0	1
73	6	9.021189	0	0	378	0	0.38	0	101002	1	1	0	1	5	0	1050000000	105	1.00E-07	0	0	0	1
73	6	9.079181	0	0	378	0	0.38	0	101002	1	1	0	2	5	0	1200000000	12	1.00E-08	0	0	0	1
73	6	9	0	0	378	0	0.38	0	101002	1	1	0	3	5	0	1000000000	10	1.00E-08	0	0	0	1
73	9	9.089905	0	0	378	0	0.38	0	101002	1	1	0	1	6	0	1230000000	123	1.00E-07	0	0	0	1
73	9	9.113943	0	0	378	0	0.38	0	101002	1	1	0	2	6	0	1300000000	13	1.00E-08	0	0	0	1
73	9	9.079181	0	0	378	0	0.38	0	101002	1	1	0	3	6	0	1200000000	12	1.00E-08	0	0	0	1
73	12	9.170262	0	0	378	0	0.38	0	101002	1	1	0	1	7	0	1480000000	148	1.00E-07	0	0	0	1
73	12	9.176091	0	0	378	0	0.38	0	101002	1	1	0	2	7	0	1500000000	15	1.00E-08	0	0	0	1
73	12	9.20412	0	0	378	0	0.38	0	101002	1	1	0	3	7	0	1600000000	16	1.00E-08	0	0	0	1
73	24	9.324282	0	0	378	0	0.38	0	101002	1	1	0	1	8	0	2110000000	211	1.00E-07	0	0	0	1
73	24	9.380211	0	0	378	0	0.38	0	101002	1	1	0	2	8	0	2400000000	24	1.00E-08	0	0	0	1
73	24	9.342423	0	0	378	0	0.38	0	101002	1	1	0	3	8	0	2200000000	22	1.00E-08	0	0	0	1
74	0	0	4	677333.3	378	0.02375	0.38	0.0625	101002	1	1	1	1	1	0	682000	682	0.001	0	0	0	1
74	0	5.833784	0	0	378	0.02375	0.38	0.0625	101002	1	1	1	1	1	0	682000	682	0.001	0	0	0	1
74	0	5.812913	0	0	378	0.02375	0.38	0.0625	101002	1	1	1	2	1	0	650000	65	1.00E-04	0	0	0	1
74	0	5.845098	0	0	378	0.02375	0.38	0.0625	101002	1	1	1	3	1	0	700000	70	1.00E-04	0	0	0	1
74	1	6.344392	0	0	378	0.02375	0.38	0.0625	101002	1	1	1	1	2	0	2210000	221	1.00E-04	0	0	0	1
74	1	6.414973	0	0	378	0.02375	0.38	0.0625	101002	1	1	1	2	2	0	2600000	26	1.00E-05	0	0	0	1
74	1	6.30103	0	0	378	0.02375	0.38	0.0625	101002	1	1	1	3	2	0	2000000	20	1.00E-05	0	0	0	1
74	2	7.198657	0	0	378	0.02375	0.38	0.0625	101002	1	1	1	1	3	0	15800000	158	1.00E-05	0	0	0	1
74	2	7.230449	0	0	378	0.02375	0.38	0.0625	101002	1	1	1	2	3	0	17000000	17	1.00E-06	0	0	0	1
74	2	7.113943	0	0	378	0.02375	0.38	0.0625	101002	1	1	1	3	3	0	13000000	13	1.00E-06	0	0	0	1
74	4	8.683047	0	0	378	0.02375	0.38	0.0625	101002	1	1	1	1	4	0	482000000	482	1.00E-06	0	0	0	1
74	4	8.716003	0	0	378	0.02375	0.38	0.0625	101002	1	1	1	2	4	0	520000000	52	1.00E-07	0	0	0	1
74	4	8.78533	0	0	378	0.02375	0.38	0.0625	101002	1	1	1	3	4	0	610000000	61	1.00E-07	0	0	0	1
74	6	8.944483	0	0	378	0.02375	0.38	0.0625	101002	1	1	1	1	5	0	880000000	880	1.00E-06	0	0	0	1
74	6	8.929419	0	0	378	0.02375	0.38	0.0625	101002	1	1	1	2	5	0	850000000	85	1.00E-07	0	0	0	1
74	6	8.954243	0	0	378	0.02375	0.38	0.0625	101002	1	1	1	3	5	0	900000000	9	1.00E-08	0	0	0	1
74	6	8.90309	0	0	378	0.02375	0.38	0.0625	101002	1	1	1	4	5	0	800000000	8	1.00E-08	0	0	0	1
74	9	8.977724	0	0	378	0.02375	0.38	0.0625	101002	1	1	1	1	6	0	950000000	95	1.00E-07	0	0	0	1
74	9	9	0	0	378	0.02375	0.38	0.0625	101002	1	1	1	2	6	0	1000000000	10	1.00E-08	0	0	0	1
74	9	9	0	0	378	0.02375	0.38	0.0625	101002	1	1	1	3	6	0	1000000000	10	1.00E-08	0	0	0	1
74	12	9.149219	0	0	378	0.02375	0.38	0.0625	101002	1	1	1	1	7	0	1410000000	141	1.00E-07	0	0	0	1
74	12	9.146128	0	0	378	0.02375	0.38	0.0625	101002	1	1	1	2	7	0	1400000000	14	1.00E-08	0	0	0	1
74	12	8.954243	0	0	378	0.02375	0.38	0.0625	101002	1	1	1	3	7	0	900000000	9	1.00E-08	0	0	0	1
74	24	9.212188	0	0	378	0.02375	0.38	0.0625	101002	1	1	1	1	8	0	1630000000	163	1.00E-07	0	0	0	1
74	24	9.176091	0	0	378	0.02375	0.38	0.0625	101002	1	1	1	2	8	0	1500000000	15	1.00E-08	0	0	0	1
74	24	9.230449	0	0	378	0.02375	0.38	0.0625	101002	1	1	1	3	8	0	1700000000	17	1.00E-08	0	0	0	1
75	0	0	4	652666.7	378	0.0475	0.38	0.125	101002	1	1	2	1	1	0	668000	668	0.001	0	0	0	1
75	0	5.824776	0	0	378	0.0475	0.38	0.125	101002	1	1	2	1	1	0	668000	668	0.001	0	0	0	1
75	0	5.812913	0	0	378	0.0475	0.38	0.125	101002	1	1	2	2	1	0	650000	65	1.00E-04	0	0	0	1
75	0	5.80618	0	0	378	0.0475	0.38	0.125	101002	1	1	2	3	1	0	640000	64	1.00E-04	0	0	0	1
75	1	6.049218	0	0	378	0.0475	0.38	0.125	101002	1	1	2	1	2	0	1120000	112	1.00E-04	0	0	0	1
75	1	5.954243	0	0	378	0.0475	0.38	0.125	101002	1	1	2	2	2	0	900000	9	1.00E-05	0	0	0	1
75	1	5.954243	0	0	378	0.0475	0.38	0.125	101002	1	1	2	3	2	0	900000	9	1.00E-05	0	0	0	1
75	2	6.320146	0	0	378	0.0475	0.38	0.125	101002	1	1	2	1	3	0	2090000	209	1.00E-04	0	0	0	1
75	2	6.255273	0	0	378	0.0475	0.38	0.125	101002	1	1	2	2	3	0	1800000	18	1.00E-05	0	0	0	1
75	2	6.30103	0	0	378	0.0475	0.38	0.125	101002	1	1	2	3	3	0	2000000	2	1.00E-06	0	0	0	1
75	2	6.30103	0	0	378	0.0475	0.38	0.125	101002	1	1	2	4	3	0	2000000	2	1.00E-06	0	0	0	1
75	4	8.176091	0	0	378	0.0475	0.38	0.125	101002	1	1	2	1	4	0	150000000	150	1.00E-06	0	0	0	1
75	4	8.146128	0	0	378	0.0475	0.38	0.125	101002	1	1	2	2	4	0	140000000	14	1.00E-07	0	0	0	1
75	4	8.230449	0	0	378	0.0475	0.38	0.125	101002	1	1	2	3	4	0	170000000	17	1.00E-07	0	0	0	1
75	6	8.857332	0	0	378	0.0475	0.38	0.125	101002	1	1	2	1	5	0	720000000	720	1.00E-06	0	0	0	1
75	6	8.838849	0	0	378	0.0475	0.38	0.125	101002	1	1	2	2	5	0	690000000	69	1.00E-07	0	0	0	1
75	6	8.778151	0	0	378	0.0475	0.38	0.125	101002	1	1	2	3	5	0	600000000	6	1.00E-08	0	0	0	1
75	6	8.90309	0	0	378	0.0475	0.38	0.125	101002	1	1	2	4	5	0	800000000	8	1.00E-08	0	0	0	1
75	9	8.968483	0	0	378	0.0475	0.38	0.125	101002	1	1	2	1	6	0	930000000	93	1.00E-07	0	0	0	1
75	9	8.90309	0	0	378	0.0475	0.38	0.125	101002	1	1	2	2	6	0	800000000	8	1.00E-08	0	0	0	1
75	9	9.079181	0	0	378	0.0475	0.38	0.125	101002	1	1	2	3	6	0	1200000000	12	1.00E-08	0	0	0	1
75	12	9.082785	0	0	378	0.0475	0.38	0.125	101002	1	1	2	1	7	0	1210000000	121	1.00E-07	0	0	0	1
75	12	9.20412	0	0	378	0.0475	0.38	0.125	101002	1	1	2	2	7	0	1600000000	16	1.00E-08	0	0	0	1
75	12	9	0	0	378	0.0475	0.38	0.125	101002	1	1	2	3	7	0	1000000000	10	1.00E-08	0	0	0	1
75	24	9.167317	0	0	378	0.0475	0.38	0.125	101002	1	1	2	1	8	0	1470000000	147	1.00E-07	0	0	0	1
75	24	9.176091	0	0	378	0.0475	0.38	0.125	101002	1	1	2	2	8	0	1500000000	15	1.00E-08	0	0	0	1
75	24	9	0	0	378	0.0475	0.38	0.125	101002	1	1	2	3	8	0	1000000000	10	1.00E-08	0	0	0	1
76	0	0	4	648000	378	0.095	0.38	0.25	101002	1	1	3	1	1	0	644000	644	0.001	0	0	0	1
76	0	5.808886	0	0	378	0.095	0.38	0.25	101002	1	1	3	1	1	0	644000	644	0.001	0	0	0	1
76	0	5.832509	0	0	378	0.095	0.38	0.25	101002	1	1	3	2	1	0	680000	68	1.00E-04	0	0	0	1
76	0	5.792392	0	0	378	0.095	0.38	0.25	101002	1	1	3	3	1	0	620000	62	1.00E-04	0	0	0	1
76	1	5.173186	0	0	378	0.095	0.38	0.25	101002	1	1	3	1	2	0	149000	149	0.001	0	0	0	1
76	1	5.20412	0	0	378	0.095	0.38	0.25	101002	1	1	3	2	2	0	160000	16	1.00E-04	0	0	0	1
76	1	5	0	0	378	0.095	0.38	0.25	101002	1	1	3	3	2	0	100000	1	1.00E-05	0	0	0	1
76	1	5	0	0	378	0.095	0.38	0.25	101002	1	1	3	4	2	0	100000	1	1.00E-05	0	0	0	1
76	2	3.973128	0	0	378	0.095	0.38	0.25	101002	1	1	3	1	3	0	9400	94	0.01	0	0	0	1
76	2	3.954243	0	0	378	0.095	0.38	0.25	101002	1	1	3	2	3	0	9000	9	0.001	0	0	0	1
76	2	3.90309	0	0	378	0.095	0.38	0.25	101002	1	1	3	3	3	0	8000	8	0.001	0	0	0	1
76	2	4	0	0	378	0.095	0.38	0.25	101002	1	1	3	4	3	0	10000	1	1.00E-04	0	0	0	1
76	4	5.643453	0	0	378	0.095	0.38	0.25	101002	1	1	3	1	4	0	440000	44	1.00E-04	0	0	0	1
76	4	5.477121	0	0	378	0.095	0.38	0.25	101002	1	1	3	2	4	0	300000	3	1.00E-05	0	0	0	1
76	4	5.69897	0	0	378	0.095	0.38	0.25	101002	1	1	3	3	4	0	500000	0.5	1.00E-06	0	0	0	1
76	6	6.851258	0	0	378	0.095	0.38	0.25	101002	1	1	3	1	5	0	7100000	71	1.00E-05	0	0	0	1
76	6	6.778151	0	0	378	0.095	0.38	0.25	101002	1	1	3	2	5	0	6000000	6	1.00E-06	0	0	0	1
76	6	6.69897	0	0	378	0.095	0.38	0.25	101002	1	1	3	3	5	0	5000000	0.5	1.00E-07	0	0	0	1
76	9	8.556303	0	0	378	0.095	0.38	0.25	101002	1	1	3	1	6	0	360000000	36	1.00E-07	0	0	0	1
76	9	8.477121	0	0	378	0.095	0.38	0.25	101002	1	1	3	2	6	0	300000000	3	1.00E-08	0	0	0	1
76	9	8.477121	0	0	378	0.095	0.38	0.25	101002	1	1	3	3	6	0	300000000	3	1.00E-08	0	0	0	1
76	12	8.832509	0	0	378	0.095	0.38	0.25	101002	1	1	3	1	7	0	680000000	68	1.00E-07	0	0	0	1
76	12	8.69897	0	0	378	0.095	0.38	0.25	101002	1	1	3	2	7	0	500000000	5	1.00E-08	0	0	0	1
76	12	8.845098	0	0	378	0.095	0.38	0.25	101002	1	1	3	3	7	0	700000000	7	1.00E-08	0	0	0	1
76	24	9.049218	0	0	378	0.095	0.38	0.25	101002	1	1	3	1	8	0	1120000000	112	1.00E-07	0	0	0	1
76	24	8.954243	0	0	378	0.095	0.38	0.25	101002	1	1	3	2	8	0	900000000	9	1.00E-08	0	0	0	1
76	24	9.146128	0	0	378	0.095	0.38	0.25	101002	1	1	3	3	8	0	1400000000	14	1.00E-08	0	0	0	1
77	0	0	4	651333.3	378	0.19	0.38	0.5	101002	1	1	4	1	1	0	644000	644	0.001	0	0	0	1
77	0	5.808886	0	0	378	0.19	0.38	0.5	101002	1	1	4	1	1	0	644000	644	0.001	0	0	0	1
77	0	5.78533	0	0	378	0.19	0.38	0.5	101002	1	1	4	2	1	0	610000	61	1.00E-04	0	0	0	1
77	0	5.845098	0	0	378	0.19	0.38	0.5	101002	1	1	4	3	1	0	700000	70	1.00E-04	0	0	0	1
77	1	4.38739	0	0	378	0.19	0.38	0.5	101002	1	1	4	1	2	0	24400	244	0.01	0	0	0	1
77	1	4.477121	0	0	378	0.19	0.38	0.5	101002	1	1	4	2	2	0	30000	30	0.001	0	0	0	1
77	1	4.477121	0	0	378	0.19	0.38	0.5	101002	1	1	4	3	2	0	30000	3	1.00E-04	0	0	0	1
77	1	4.477121	0	0	378	0.19	0.38	0.5	101002	1	1	4	4	2	0	30000	3	1.00E-04	0	0	0	1
77	2	3.10721	0	0	378	0.19	0.38	0.5	101002	1	1	4	1	3	0	1280	128	0.1	0	0	0	1
77	2	3.176091	0	0	378	0.19	0.38	0.5	101002	1	1	4	2	3	0	1500	15	0.01	0	0	0	1
77	2	3.113943	0	0	378	0.19	0.38	0.5	101002	1	1	4	3	3	0	1300	13	0.01	0	0	0	1
77	4	1.778151	0	0	378	0.19	0.38	0.5	101002	1	1	4	1	4	0	60	6	0.1	0	0	0	1
77	6	1.30103	0	0	378	0.19	0.38	0.5	101002	1	1	4	1	5	0	20	2	0.1	0	0	0	1
77	9	2.431364	0	0	378	0.19	0.38	0.5	101002	1	1	4	1	6	0	270	27	0.1	0	0	0	1
77	9	2.30103	0	0	378	0.19	0.38	0.5	101002	1	1	4	2	6	0	200	2	0.01	0	0	0	1
77	9	2.30103	0	0	378	0.19	0.38	0.5	101002	1	1	4	3	6	0	200	2	0.01	0	0	0	1
77	12	3.143015	0	0	378	0.19	0.38	0.5	101002	1	1	4	1	7	0	1390	139	0.1	0	0	0	1
77	12	3.176091	0	0	378	0.19	0.38	0.5	101002	1	1	4	2	7	0	1500	15	0.01	0	0	0	1
77	12	3.30103	0	0	378	0.19	0.38	0.5	101002	1	1	4	3	7	0	2000	2	0.001	0	0	0	1
77	24	6.956168	0	0	378	0.19	0.38	0.5	101002	1	1	4	1	8	0	9040000	904	1.00E-04	0	0	0	1
77	24	6.982271	0	0	378	0.19	0.38	0.5	101002	1	1	4	2	8	0	9600000	96	1.00E-05	0	0	0	1
77	24	6.778151	0	0	378	0.19	0.38	0.5	101002	1	1	4	3	8	0	6000000	6	1.00E-06	0	0	0	1
77	24	6.845098	0	0	378	0.19	0.38	0.5	101002	1	1	4	4	8	0	7000000	7	1.00E-06	0	0	0	1
78	0	0	4	623333.3	378	0.38	0.38	1	101002	1	1	5	1	1	0	640000	640	0.001	0	0	0	1
78	0	5.80618	0	0	378	0.38	0.38	1	101002	1	1	5	1	1	0	640000	640	0.001	0	0	0	1
78	0	5.80618	0	0	378	0.38	0.38	1	101002	1	1	5	2	1	0	640000	64	1.00E-04	0	0	0	1
78	0	5.770852	0	0	378	0.38	0.38	1	101002	1	1	5	3	1	0	590000	59	1.00E-04	0	0	0	1
78	1	3.593286	0	0	378	0.38	0.38	1	101002	1	1	5	1	2	0	3920	392	0.1	0	0	0	1
78	1	3.579784	0	0	378	0.38	0.38	1	101002	1	1	5	2	2	0	3800	38	0.01	0	0	0	1
78	1	3.518514	0	0	378	0.38	0.38	1	101002	1	1	5	3	2	0	3300	33	0.01	0	0	0	1
78	2	1	0	0	378	0.38	0.38	1	101002	1	1	5	1	3	0	10	1	0.1	0	0	0	1
78	4	0.5	0	0	378	0.38	0.38	1	101002	1	1	5	1	4	1	0	0	0.1	0	0	0	1
78	6	1.30103	0	0	378	0.38	0.38	1	101002	1	1	5	1	5	0	20	2	0.1	0	0	0	1
78	6	1	0	0	378	0.38	0.38	1	101002	1	1	5	2	5	0	10	1	0.1	0	0	0	1
78	9	1.477121	0	0	378	0.38	0.38	1	101002	1	1	5	1	6	0	30	3	0.1	0	0	0	1
78	9	1	0	0	378	0.38	0.38	1	101002	1	1	5	2	6	0	10	1	0.1	0	0	0	1
78	12	1.30103	0	0	378	0.38	0.38	1	101002	1	1	5	1	7	0	20	2	0.1	0	0	0	1
78	12	1	0	0	378	0.38	0.38	1	101002	1	1	5	2	7	0	10	1	0.1	0	0	0	1
78	24	0.5	0	0	378	0.38	0.38	1	101002	1	1	5	1	8	1	0	0	0.1	0	0	0	1
79	0	0	4	664666.7	378	0.76	0.38	2	101002	1	1	6	1	1	0	684000	684	0.001	0	0	0	1
79	0	5.835056	0	0	378	0.76	0.38	2	101002	1	1	6	1	1	0	684000	684	0.001	0	0	0	1
79	0	5.845098	0	0	378	0.76	0.38	2	101002	1	1	6	2	1	0	700000	70	1.00E-04	0	0	0	1
79	0	5.78533	0	0	378	0.76	0.38	2	101002	1	1	6	3	1	0	610000	61	1.00E-04	0	0	0	1
79	1	2.770852	0	0	378	0.76	0.38	2	101002	1	1	6	1	2	0	590	59	0.1	0	0	0	1
79	1	2.778151	0	0	378	0.76	0.38	2	101002	1	1	6	2	2	0	600	6	0.01	0	0	0	1
79	1	2.69897	0	0	378	0.76	0.38	2	101002	1	1	6	3	2	0	500	5	0.01	0	0	0	1
79	2	1	0	0	378	0.76	0.38	2	101002	1	1	6	1	3	0	10	1	0.1	0	0	0	1
79	4	0.5	0	0	378	0.76	0.38	2	101002	1	1	6	1	4	1	0	0	0.1	0	0	0	1
79	6	1	0	0	378	0.76	0.38	2	101002	1	1	6	1	5	0	10	1	0.1	0	0	0	1
79	9	0.5	0	0	378	0.76	0.38	2	101002	1	1	6	1	6	1	0	0	0.1	0	0	0	1
79	12	0.5	0	0	378	0.76	0.38	2	101002	1	1	6	1	7	1	0	0	0.1	0	0	0	1
79	24	0.5	0	0	378	0.76	0.38	2	101002	1	1	6	1	8	1	0	0	0.1	0	0	0	1
80	0	0	4	657333.3	378	1.52	0.38	4	101002	1	1	7	1	1	0	652000	652	0.001	0	0	0	1
80	0	5.814248	0	0	378	1.52	0.38	4	101002	1	1	7	1	1	0	652000	652	0.001	0	0	0	1
80	0	5.826075	0	0	378	1.52	0.38	4	101002	1	1	7	2	1	0	670000	67	1.00E-04	0	0	0	1
80	0	5.812913	0	0	378	1.52	0.38	4	101002	1	1	7	3	1	0	650000	65	1.00E-04	0	0	0	1
80	1	2.491362	0	0	378	1.52	0.38	4	101002	1	1	7	1	2	0	310	31	0.1	0	0	0	1
80	1	2.477121	0	0	378	1.52	0.38	4	101002	1	1	7	2	2	0	300	3	0.01	0	0	0	1
80	1	2.30103	0	0	378	1.52	0.38	4	101002	1	1	7	3	2	0	200	2	0.01	0	0	0	1
80	2	0.5	0	0	378	1.52	0.38	4	101002	1	1	7	1	3	1	0	0	0.1	0	0	0	1
80	4	1	0	0	378	1.52	0.38	4	101002	1	1	7	1	4	0	10	1	0.1	0	0	0	1
80	6	0.5	0	0	378	1.52	0.38	4	101002	1	1	7	1	5	1	0	0	0.1	0	0	0	1
80	9	0.5	0	0	378	1.52	0.38	4	101002	1	1	7	1	6	1	0	0	0.1	0	0	0	1
80	12	0.5	0	0	378	1.52	0.38	4	101002	1	1	7	1	7	1	0	0	0.1	0	0	0	1
80	24	0.5	0	0	378	1.52	0.38	4	101002	1	1	7	1	8	1	0	0	0.1	0	0	0	1
81	0	0	4	618000	378	3.04	0.38	8	101002	1	1	8	1	1	0	624000	624	0.001	0	0	0	1
81	0	5.795185	0	0	378	3.04	0.38	8	101002	1	1	8	1	1	0	624000	624	0.001	0	0	0	1
81	0	5.799341	0	0	378	3.04	0.38	8	101002	1	1	8	2	1	0	630000	63	1.00E-04	0	0	0	1
81	0	5.778151	0	0	378	3.04	0.38	8	101002	1	1	8	3	1	0	600000	60	1.00E-04	0	0	0	1
81	1	2.462398	0	0	378	3.04	0.38	8	101002	1	1	8	1	2	0	290	29	0.1	0	0	0	1
81	2	0.5	0	0	378	3.04	0.38	8	101002	1	1	8	1	3	1	0	0	0.1	0	0	0	1
81	4	0.5	0	0	378	3.04	0.38	8	101002	1	1	8	1	4	1	0	0	0.1	0	0	0	1
81	6	0.5	0	0	378	3.04	0.38	8	101002	1	1	8	1	5	1	0	0	0.1	0	0	0	1
81	9	0.5	0	0	378	3.04	0.38	8	101002	1	1	8	1	6	1	0	0	0.1	0	0	0	1
81	12	0.5	0	0	378	3.04	0.38	8	101002	1	1	8	1	7	1	0	0	0.1	0	0	0	1
81	24	0.5	0	0	378	3.04	0.38	8	101002	1	1	8	1	8	1	0	0	0.1	0	0	0	1
109	0	0	4	409000	378	0	0.38	0	101006	2	3	0	1	1	0	397000	397	0.001	0	0	0	1
109	0	5.598791	0	0	378	0	0.38	0	101006	2	3	0	1	1	0	397000	397	0.001	0	0	0	1
109	0	5.633468	0	0	378	0	0.38	0	101006	2	3	0	2	1	0	430000	43	1.00E-04	0	0	0	1
109	0	5.60206	0	0	378	0	0.38	0	101006	2	3	0	3	1	0	400000	40	1.00E-04	0	0	0	1
109	1	6.25042	0	0	378	0	0.38	0	101006	2	3	0	1	2	0	1780000	178	1.00E-04	0	0	0	1
109	1	6.176091	0	0	378	0	0.38	0	101006	2	3	0	2	2	0	1500000	15	1.00E-05	0	0	0	1
109	2	6.80618	0	0	378	0	0.38	0	101006	2	3	0	1	3	0	6400000	64	1.00E-05	0	0	0	1
109	2	6.477121	0	0	378	0	0.38	0	101006	2	3	0	2	3	0	3000000	3	1.00E-06	0	0	0	1
109	4	8.311754	0	0	378	0	0.38	0	101006	2	3	0	1	4	0	205000000	205	1.00E-06	0	0	0	1
109	4	8.113943	0	0	378	0	0.38	0	101006	2	3	0	2	4	0	130000000	13	1.00E-07	0	0	0	1
109	6	8.963788	0	0	378	0	0.38	0	101006	2	3	0	1	5	0	920000000	92	1.00E-07	0	0	0	1
109	9	8.977724	0	0	378	0	0.38	0	101006	2	3	0	1	6	0	950000000	95	1.00E-07	0	0	0	1
109	9	8.986772	0	0	378	0	0.38	0	101006	2	3	0	2	6	0	970000000	97	1.00E-07	0	0	0	1
109	12	8.462398	0	0	378	0	0.38	0	101006	2	3	0	1	7	0	290000000	29	1.00E-07	0	0	0	1
109	12	8.724276	0	0	378	0	0.38	0	101006	2	3	0	2	7	0	530000000	53	1.00E-07	0	0	0	1
109	24	8.913814	0	0	378	0	0.38	0	101006	2	3	0	1	8	0	820000000	82	1.00E-07	0	0	0	1
109	24	8.845098	0	0	378	0	0.38	0	101006	2	3	0	2	8	0	700000000	7	1.00E-08	0	0	0	1
110	0	0	4	125000	378	0.02375	0.38	0.0625	101006	2	3	1	1	1	0	125000	125	0.001	0	0	0	1
110	0	5.09691	0	0	378	0.02375	0.38	0.0625	101006	2	3	1	1	1	0	125000	125	0.001	0	0	0	1
110	0	5.041393	0	0	378	0.02375	0.38	0.0625	101006	2	3	1	2	1	0	110000	11	1.00E-04	0	0	0	1
110	0	5.146128	0	0	378	0.02375	0.38	0.0625	101006	2	3	1	3	1	0	140000	14	1.00E-04	0	0	0	1
110	1	6.167317	0	0	378	0.02375	0.38	0.0625	101006	2	3	1	1	2	0	1470000	147	1.00E-04	0	0	0	1
110	1	5.90309	0	0	378	0.02375	0.38	0.0625	101006	2	3	1	2	2	0	800000	8	1.00E-05	0	0	0	1
110	2	6.50515	0	0	378	0.02375	0.38	0.0625	101006	2	3	1	1	3	0	3200000	32	1.00E-05	0	0	0	1
110	2	6.30103	0	0	378	0.02375	0.38	0.0625	101006	2	3	1	2	3	0	2000000	2	1.00E-06	0	0	0	1
110	4	8.10721	0	0	378	0.02375	0.38	0.0625	101006	2	3	1	1	4	0	128000000	128	1.00E-06	0	0	0	1
110	4	8.176091	0	0	378	0.02375	0.38	0.0625	101006	2	3	1	2	4	0	150000000	15	1.00E-07	0	0	0	1
110	6	8.758912	0	0	378	0.02375	0.38	0.0625	101006	2	3	1	1	5	0	574000000	574	1.00E-06	0	0	0	1
110	6	8.643453	0	0	378	0.02375	0.38	0.0625	101006	2	3	1	2	5	0	440000000	44	1.00E-07	0	0	0	1
110	9	8.812913	0	0	378	0.02375	0.38	0.0625	101006	2	3	1	1	6	0	650000000	65	1.00E-07	0	0	0	1
110	9	8.929419	0	0	378	0.02375	0.38	0.0625	101006	2	3	1	2	6	0	850000000	85	1.00E-07	0	0	0	1
110	12	8.447158	0	0	378	0.02375	0.38	0.0625	101006	2	3	1	1	7	0	280000000	28	1.00E-07	0	0	0	1
110	12	8.633468	0	0	378	0.02375	0.38	0.0625	101006	2	3	1	2	7	0	430000000	43	1.00E-07	0	0	0	1
110	24	8.819544	0	0	378	0.02375	0.38	0.0625	101006	2	3	1	1	8	0	660000000	66	1.00E-07	0	0	0	1
110	24	8.799341	0	0	378	0.02375	0.38	0.0625	101006	2	3	1	2	8	0	630000000	63	1.00E-07	0	0	0	1
111	0	0	4	264000	378	0.0475	0.38	0.125	101006	2	3	2	1	1	0	212000	212	0.001	0	0	0	1
111	0	5.326336	0	0	378	0.0475	0.38	0.125	101006	2	3	2	1	1	0	212000	212	0.001	0	0	0	1
111	0	5.414973	0	0	378	0.0475	0.38	0.125	101006	2	3	2	2	1	0	260000	26	1.00E-04	0	0	0	1
111	0	5.50515	0	0	378	0.0475	0.38	0.125	101006	2	3	2	3	1	0	320000	32	1.00E-04	0	0	0	1
111	1	5.959041	0	0	378	0.0475	0.38	0.125	101006	2	3	2	1	2	0	910000	91	1.00E-04	0	0	0	1
111	1	5.954243	0	0	378	0.0475	0.38	0.125	101006	2	3	2	2	2	0	900000	9	1.00E-05	0	0	0	1
111	2	6.521138	0	0	378	0.0475	0.38	0.125	101006	2	3	2	1	3	0	3320000	332	1.00E-04	0	0	0	1
111	2	6.342423	0	0	378	0.0475	0.38	0.125	101006	2	3	2	2	3	0	2200000	22	1.00E-05	0	0	0	1
111	4	8.100371	0	0	378	0.0475	0.38	0.125	101006	2	3	2	1	4	0	126000000	126	1.00E-06	0	0	0	1
111	4	7.845098	0	0	378	0.0475	0.38	0.125	101006	2	3	2	2	4	0	70000000	7	1.00E-07	0	0	0	1
111	6	8.580925	0	0	378	0.0475	0.38	0.125	101006	2	3	2	1	5	0	381000000	381	1.00E-06	0	0	0	1
111	6	8.748188	0	0	378	0.0475	0.38	0.125	101006	2	3	2	2	5	0	560000000	56	1.00E-07	0	0	0	1
111	9	8.568202	0	0	378	0.0475	0.38	0.125	101006	2	3	2	1	6	0	370000000	37	1.00E-07	0	0	0	1
111	9	8.819544	0	0	378	0.0475	0.38	0.125	101006	2	3	2	2	6	0	660000000	66	1.00E-07	0	0	0	1
111	12	8.322219	0	0	378	0.0475	0.38	0.125	101006	2	3	2	1	7	0	210000000	21	1.00E-07	0	0	0	1
111	12	8.361728	0	0	378	0.0475	0.38	0.125	101006	2	3	2	2	7	0	230000000	23	1.00E-07	0	0	0	1
111	24	8.897627	0	0	378	0.0475	0.38	0.125	101006	2	3	2	1	8	0	790000000	79	1.00E-07	0	0	0	1
111	24	8.826075	0	0	378	0.0475	0.38	0.125	101006	2	3	2	2	8	0	670000000	67	1.00E-07	0	0	0	1
112	0	0	4	523333.3	378	0.095	0.38	0.25	101006	2	3	3	1	1	0	490000	490	0.001	0	0	0	1
112	0	5.690196	0	0	378	0.095	0.38	0.25	101006	2	3	3	1	1	0	490000	490	0.001	0	0	0	1
112	0	5.579784	0	0	378	0.095	0.38	0.25	101006	2	3	3	2	1	0	380000	38	1.00E-04	0	0	0	1
112	0	5.845098	0	0	378	0.095	0.38	0.25	101006	2	3	3	3	1	0	700000	70	1.00E-04	0	0	0	1
112	1	5.424882	0	0	378	0.095	0.38	0.25	101006	2	3	3	1	2	0	266000	266	0.001	0	0	0	1
112	1	5.477121	0	0	378	0.095	0.38	0.25	101006	2	3	3	2	2	0	300000	30	1.00E-04	0	0	0	1
112	2	5.571709	0	0	378	0.095	0.38	0.25	101006	2	3	3	1	3	0	373000	373	0.001	0	0	0	1
112	2	5.672098	0	0	378	0.095	0.38	0.25	101006	2	3	3	2	3	0	470000	47	1.00E-04	0	0	0	1
112	4	7.703291	0	0	378	0.095	0.38	0.25	101006	2	3	3	1	4	0	50500000	505	1.00E-05	0	0	0	1
112	4	7.705864	0	0	378	0.095	0.38	0.25	101006	2	3	3	2	4	0	50800000	508	1.00E-05	0	0	0	1
112	6	8.683947	0	0	378	0.095	0.38	0.25	101006	2	3	3	1	5	0	483000000	483	1.00E-06	0	0	0	1
112	6	8.724276	0	0	378	0.095	0.38	0.25	101006	2	3	3	2	5	0	530000000	53	1.00E-07	0	0	0	1
112	9	8.70757	0	0	378	0.095	0.38	0.25	101006	2	3	3	1	6	0	510000000	51	1.00E-07	0	0	0	1
112	9	8.60206	0	0	378	0.095	0.38	0.25	101006	2	3	3	2	6	0	400000000	40	1.00E-07	0	0	0	1
112	12	8.079181	0	0	378	0.095	0.38	0.25	101006	2	3	3	1	7	0	120000000	12	1.00E-07	0	0	0	1
112	12	8.50515	0	0	378	0.095	0.38	0.25	101006	2	3	3	2	7	0	320000000	32	1.00E-07	0	0	0	1
112	24	8.70757	0	0	378	0.095	0.38	0.25	101006	2	3	3	1	8	0	510000000	51	1.00E-07	0	0	0	1
112	24	8.60206	0	0	378	0.095	0.38	0.25	101006	2	3	3	2	8	0	400000000	40	1.00E-07	0	0	0	1
113	0	0	4	403000	378	0.19	0.38	0.5	101006	2	3	4	1	1	0	439000	439	0.001	0	0	0	1
113	0	5.642465	0	0	378	0.19	0.38	0.5	101006	2	3	4	1	1	0	439000	439	0.001	0	0	0	1
113	0	5.556303	0	0	378	0.19	0.38	0.5	101006	2	3	4	2	1	0	360000	36	1.00E-04	0	0	0	1
113	0	5.612784	0	0	378	0.19	0.38	0.5	101006	2	3	4	3	1	0	410000	41	1.00E-04	0	0	0	1
113	1	4.680336	0	0	378	0.19	0.38	0.5	101006	2	3	4	1	2	0	47900	479	0.01	0	0	0	1
113	2	4.206826	0	0	378	0.19	0.38	0.5	101006	2	3	4	1	3	0	16100	161	0.01	0	0	0	1
113	4	3.511883	0	0	378	0.19	0.38	0.5	101006	2	3	4	1	4	0	3250	325	0.1	0	0	0	1
113	6	5.176091	0	0	378	0.19	0.38	0.5	101006	2	3	4	1	5	0	150000	1500	0.01	0	0	0	1
113	6	5.230449	0	0	378	0.19	0.38	0.5	101006	2	3	4	2	5	0	170000	1700	0.01	0	0	0	1
113	9	7.365488	0	0	378	0.19	0.38	0.5	101006	2	3	4	1	6	0	23200000	232	1.00E-05	0	0	0	1
113	12	7.944483	0	0	378	0.19	0.38	0.5	101006	2	3	4	1	7	0	88000000	880	1.00E-05	0	0	0	1
113	12	7.948413	0	0	378	0.19	0.38	0.5	101006	2	3	4	2	7	0	88800000	888	1.00E-05	0	0	0	1
113	24	8.230449	0	0	378	0.19	0.38	0.5	101006	2	3	4	1	8	0	170000000	170	1.00E-06	0	0	0	1
113	24	8.322219	0	0	378	0.19	0.38	0.5	101006	2	3	4	2	8	0	210000000	21	1.00E-07	0	0	0	1
113	24	8.113943	0	0	378	0.19	0.38	0.5	101006	2	3	4	3	8	0	130000000	26	2.00E-07	0	0	0	1
114	0	0	4	540000	378	0.38	0.38	1	101006	2	3	5	1	1	0	700000	700	0.001	0	0	0	1
114	0	5.845098	0	0	378	0.38	0.38	1	101006	2	3	5	1	1	0	700000	700	0.001	0	0	0	1
114	0	5.740363	0	0	378	0.38	0.38	1	101006	2	3	5	2	1	0	550000	55	1.00E-04	0	0	0	1
114	0	5.568202	0	0	378	0.38	0.38	1	101006	2	3	5	3	1	0	370000	37	1.00E-04	0	0	0	1
114	1	3.605305	0	0	378	0.38	0.38	1	101006	2	3	5	1	2	0	4030	403	0.1	0	0	0	1
114	1	3.832509	0	0	378	0.38	0.38	1	101006	2	3	5	2	2	0	6800	680	0.1	0	0	0	1
114	2	3.549003	0	0	378	0.38	0.38	1	101006	2	3	5	1	3	0	3540	354	0.1	0	0	0	1
114	2	3.656098	0	0	378	0.38	0.38	1	101006	2	3	5	2	3	0	4530	453	0.1	0	0	0	1
114	4	1	0	0	378	0.38	0.38	1	101006	2	3	5	1	4	0	10	1	0.1	0	0	0	1
114	6	1.477121	0	0	378	0.38	0.38	1	101006	2	3	5	1	5	0	30	3	0.1	0	0	0	1
114	6	1.60206	0	0	378	0.38	0.38	1	101006	2	3	5	2	5	0	40	4	0.1	0	0	0	1
114	9	2.041393	0	0	378	0.38	0.38	1	101006	2	3	5	1	6	0	110	11	0.1	0	0	0	1
114	9	2.079181	0	0	378	0.38	0.38	1	101006	2	3	5	2	6	0	120	12	0.1	0	0	0	1
114	12	2.322219	0	0	378	0.38	0.38	1	101006	2	3	5	1	7	0	210	21	0.1	0	0	0	1
114	12	2.39794	0	0	378	0.38	0.38	1	101006	2	3	5	2	7	0	250	25	0.1	0	0	0	1
114	24	8.778151	0	0	378	0.38	0.38	1	101006	2	3	5	1	8	0	600000000	600	1.00E-06	0	0	0	1
114	24	8.778151	0	0	378	0.38	0.38	1	101006	2	3	5	2	8	0	600000000	600	1.00E-06	0	0	0	1
115	0	0	4	231666.7	378	0.76	0.38	2	101006	2	3	6	1	1	0	145000	145	0.001	0	0	0	1
115	0	5.161368	0	0	378	0.76	0.38	2	101006	2	3	6	1	1	0	145000	145	0.001	0	0	0	1
115	0	5.579784	0	0	378	0.76	0.38	2	101006	2	3	6	2	1	0	380000	38	1.00E-04	0	0	0	1
115	0	5.230449	0	0	378	0.76	0.38	2	101006	2	3	6	3	1	0	170000	17	1.00E-04	0	0	0	1
115	1	2.732394	0	0	378	0.76	0.38	2	101006	2	3	6	1	2	0	540	54	0.1	0	0	0	1
115	1	2.812913	0	0	378	0.76	0.38	2	101006	2	3	6	2	2	0	650	65	0.1	0	0	0	1
115	2	0.5	0	0	378	0.76	0.38	2	101006	2	3	6	1	3	1	0	0	0.1	0	0	0	1
115	4	0.5	0	0	378	0.76	0.38	2	101006	2	3	6	1	4	1	0	0	0.1	0	0	0	1
115	6	0.5	0	0	378	0.76	0.38	2	101006	2	3	6	1	5	1	0	0	0.1	0	0	0	1
115	9	0.5	0	0	378	0.76	0.38	2	101006	2	3	6	1	6	1	0	0	0.1	0	0	0	1
115	12	0.5	0	0	378	0.76	0.38	2	101006	2	3	6	1	7	1	0	0	0.1	0	0	0	1
115	24	0.5	0	0	378	0.76	0.38	2	101006	2	3	6	1	8	1	0	0	0.1	0	0	0	1
116	0	0	4	860000	378	1.52	0.38	4	101006	2	3	7	1	1	0	980000	98	1.00E-04	0	0	0	1
116	0	5.991226	0	0	378	1.52	0.38	4	101006	2	3	7	1	1	0	980000	98	1.00E-04	0	0	0	1
116	0	5.869232	0	0	378	1.52	0.38	4	101006	2	3	7	2	1	0	740000	74	1.00E-04	0	0	0	1
116	1	1.30103	0	0	378	1.52	0.38	4	101006	2	3	7	1	2	0	20	2	0.1	0	0	0	1
116	2	0.5	0	0	378	1.52	0.38	4	101006	2	3	7	1	3	1	0	0	0.1	0	0	0	1
116	4	0.5	0	0	378	1.52	0.38	4	101006	2	3	7	1	4	1	0	0	0.1	0	0	0	1
116	6	0.5	0	0	378	1.52	0.38	4	101006	2	3	7	1	5	1	0	0	0.1	0	0	0	1
116	9	0.5	0	0	378	1.52	0.38	4	101006	2	3	7	1	6	1	0	0	0.1	0	0	0	1
116	12	0.5	0	0	378	1.52	0.38	4	101006	2	3	7	1	7	1	0	0	0.1	0	0	0	1
116	24	1.477121	0	0	378	1.52	0.38	4	101006	2	3	7	1	8	0	30	3	0.1	0	0	0	1
116	24	1.60206	0	0	378	1.52	0.38	4	101006	2	3	7	2	8	0	40	4	0.1	0	0	0	1
117	0	0	4	4.00E+05	378	3.04	0.38	8	101006	2	3	8	1	1	0	240000	240	0.001	0	0	0	1
117	0	5.380211	0	0	378	3.04	0.38	8	101006	2	3	8	1	1	0	240000	240	0.001	0	0	0	1
117	0	5.612784	0	0	378	3.04	0.38	8	101006	2	3	8	2	1	0	410000	41	1.00E-04	0	0	0	1
117	0	5.740363	0	0	378	3.04	0.38	8	101006	2	3	8	3	1	0	550000	55	1.00E-04	0	0	0	1
117	1	1.30103	0	0	378	3.04	0.38	8	101006	2	3	8	1	2	0	20	2	0.1	0	0	0	1
117	2	0.5	0	0	378	3.04	0.38	8	101006	2	3	8	1	3	1	0	0	0.1	0	0	0	1
117	4	0.5	0	0	378	3.04	0.38	8	101006	2	3	8	1	4	1	0	0	0.1	0	0	0	1
117	6	0.5	0	0	378	3.04	0.38	8	101006	2	3	8	1	5	1	0	0	0.1	0	0	0	1
117	9	0.5	0	0	378	3.04	0.38	8	101006	2	3	8	1	6	1	0	0	0.1	0	0	0	1
117	12	0.5	0	0	378	3.04	0.38	8	101006	2	3	8	1	7	1	0	0	0.1	0	0	0	1
117	24	0.5	0	0	378	3.04	0.38	8	101006	2	3	8	1	8	1	0	0	0.1	0	0	0	1
127	0	0	4	234000	378	0	0.38	0	101019	3	4	0	1	1	0	212000	212	0.001	0	0	0	1
127	0	5.326336	0	0	378	0	0.38	0	101019	3	4	0	1	1	0	212000	212	0.001	0	0	0	1
127	0	5.431364	0	0	378	0	0.38	0	101019	3	4	0	2	1	0	270000	27	1.00E-04	0	0	0	1
127	0	5.342423	0	0	378	0	0.38	0	101019	3	4	0	3	1	0	220000	22	1.00E-04	0	0	0	1
127	1	6.127105	0	0	378	0	0.38	0	101019	3	4	0	1	2	0	1340000	134	1.00E-04	0	0	0	1
127	1	6.079181	0	0	378	0	0.38	0	101019	3	4	0	2	2	0	1200000	12	1.00E-05	0	0	0	1
127	1	6.342423	0	0	378	0	0.38	0	101019	3	4	0	3	2	0	2200000	22	1.00E-05	0	0	0	1
127	2	7.498311	0	0	378	0	0.38	0	101019	3	4	0	1	3	0	31500000	315	1.00E-05	0	0	0	1
127	2	7.544068	0	0	378	0	0.38	0	101019	3	4	0	2	3	0	35000000	35	1.00E-06	0	0	0	1
127	2	7.556303	0	0	378	0	0.38	0	101019	3	4	0	3	3	0	36000000	36	1.00E-06	0	0	0	1
127	4	8.71433	0	0	378	0	0.38	0	101019	3	4	0	1	4	0	518000000	518	1.00E-06	0	0	0	1
127	4	8.845098	0	0	378	0	0.38	0	101019	3	4	0	2	4	0	700000000	70	1.00E-07	0	0	0	1
127	4	8.724276	0	0	378	0	0.38	0	101019	3	4	0	3	4	0	530000000	53	1.00E-07	0	0	0	1
127	6	9.037426	0	0	378	0	0.38	0	101019	3	4	0	1	5	0	1090000000	109	1.00E-07	0	0	0	1
127	6	8.973128	0	0	378	0	0.38	0	101019	3	4	0	2	5	0	940000000	94	1.00E-07	0	0	0	1
127	9	9.243038	0	0	378	0	0.38	0	101019	3	4	0	1	6	0	1750000000	175	1.00E-07	0	0	0	1
127	9	9.184691	0	0	378	0	0.38	0	101019	3	4	0	2	6	0	1530000000	153	1.00E-07	0	0	0	1
127	12	9.278754	0	0	378	0	0.38	0	101019	3	4	0	1	7	0	1900000000	190	1.00E-07	0	0	0	1
127	12	9.318063	0	0	378	0	0.38	0	101019	3	4	0	2	7	0	2080000000	208	1.00E-07	0	0	0	1
127	24	9.394452	0	0	378	0	0.38	0	101019	3	4	0	1	8	0	2480000000	248	1.00E-07	0	0	0	1
127	24	9.418301	0	0	378	0	0.38	0	101019	3	4	0	2	8	0	2620000000	262	1.00E-07	0	0	0	1
128	0	0	4	252000	378	0.02375	0.38	0.0625	101019	3	4	1	1	1	0	256000	256	0.001	0	0	0	1
128	0	5.40824	0	0	378	0.02375	0.38	0.0625	101019	3	4	1	1	1	0	256000	256	0.001	0	0	0	1
128	0	5.491362	0	0	378	0.02375	0.38	0.0625	101019	3	4	1	2	1	0	310000	31	1.00E-04	0	0	0	1
128	0	5.278754	0	0	378	0.02375	0.38	0.0625	101019	3	4	1	3	1	0	190000	19	1.00E-04	0	0	0	1
128	1	6.064458	0	0	378	0.02375	0.38	0.0625	101019	3	4	1	1	2	0	1160000	116	1.00E-04	0	0	0	1
128	1	6	0	0	378	0.02375	0.38	0.0625	101019	3	4	1	2	2	0	1000000	10	1.00E-05	0	0	0	1
128	1	6.414973	0	0	378	0.02375	0.38	0.0625	101019	3	4	1	3	2	0	2600000	26	1.00E-05	0	0	0	1
128	2	7.340444	0	0	378	0.02375	0.38	0.0625	101019	3	4	1	1	3	0	21900000	219	1.00E-05	0	0	0	1
128	2	7.39794	0	0	378	0.02375	0.38	0.0625	101019	3	4	1	2	3	0	25000000	250	1.00E-05	0	0	0	1
128	2	7.342423	0	0	378	0.02375	0.38	0.0625	101019	3	4	1	3	3	0	22000000	22	1.00E-06	0	0	0	1
128	4	8.62634	0	0	378	0.02375	0.38	0.0625	101019	3	4	1	1	4	0	423000000	423	1.00E-06	0	0	0	1
128	4	8.755875	0	0	378	0.02375	0.38	0.0625	101019	3	4	1	2	4	0	570000000	57	1.00E-07	0	0	0	1
128	4	8.633468	0	0	378	0.02375	0.38	0.0625	101019	3	4	1	3	4	0	430000000	43	1.00E-07	0	0	0	1
128	6	9.146128	0	0	378	0.02375	0.38	0.0625	101019	3	4	1	1	5	0	1400000000	140	1.00E-07	0	0	0	1
128	6	9.068186	0	0	378	0.02375	0.38	0.0625	101019	3	4	1	2	5	0	1170000000	117	1.00E-07	0	0	0	1
128	9	9.170262	0	0	378	0.02375	0.38	0.0625	101019	3	4	1	1	6	0	1480000000	148	1.00E-07	0	0	0	1
128	9	9.217484	0	0	378	0.02375	0.38	0.0625	101019	3	4	1	2	6	0	1650000000	165	1.00E-07	0	0	0	1
128	12	9.240549	0	0	378	0.02375	0.38	0.0625	101019	3	4	1	1	7	0	1740000000	174	1.00E-07	0	0	0	1
128	12	9.292256	0	0	378	0.02375	0.38	0.0625	101019	3	4	1	2	7	0	1960000000	196	1.00E-07	0	0	0	1
128	24	9.363612	0	0	378	0.02375	0.38	0.0625	101019	3	4	1	1	8	0	2310000000	231	1.00E-07	0	0	0	1
128	24	9.389166	0	0	378	0.02375	0.38	0.0625	101019	3	4	1	2	8	0	2450000000	245	1.00E-07	0	0	0	1
129	0	0	4	192666.7	378	0.0475	0.38	0.125	101019	3	4	2	1	1	0	218000	218	0.001	0	0	0	1
129	0	5.338456	0	0	378	0.0475	0.38	0.125	101019	3	4	2	1	1	0	218000	218	0.001	0	0	0	1
129	0	5.041393	0	0	378	0.0475	0.38	0.125	101019	3	4	2	2	1	0	110000	11	1.00E-04	0	0	0	1
129	0	5.39794	0	0	378	0.0475	0.38	0.125	101019	3	4	2	3	1	0	250000	25	1.00E-04	0	0	0	1
129	1	6.117271	0	0	378	0.0475	0.38	0.125	101019	3	4	2	1	2	0	1310000	131	1.00E-04	0	0	0	1
129	1	6.146128	0	0	378	0.0475	0.38	0.125	101019	3	4	2	2	2	0	1400000	14	1.00E-05	0	0	0	1
129	1	6.079181	0	0	378	0.0475	0.38	0.125	101019	3	4	2	3	2	0	1200000	12	1.00E-05	0	0	0	1
129	2	7.193125	0	0	378	0.0475	0.38	0.125	101019	3	4	2	1	3	0	15600000	156	1.00E-05	0	0	0	1
129	2	7.31597	0	0	378	0.0475	0.38	0.125	101019	3	4	2	2	3	0	20700000	207	1.00E-05	0	0	0	1
129	2	7.39794	0	0	378	0.0475	0.38	0.125	101019	3	4	2	3	3	0	25000000	25	1.00E-06	0	0	0	1
129	4	8.539076	0	0	378	0.0475	0.38	0.125	101019	3	4	2	1	4	0	346000000	346	1.00E-06	0	0	0	1
129	4	8.552668	0	0	378	0.0475	0.38	0.125	101019	3	4	2	2	4	0	357000000	357	1.00E-06	0	0	0	1
129	4	8.70757	0	0	378	0.0475	0.38	0.125	101019	3	4	2	3	4	0	510000000	51	1.00E-07	0	0	0	1
129	6	8.911158	0	0	378	0.0475	0.38	0.125	101019	3	4	2	1	5	0	815000000	815	1.00E-06	0	0	0	1
129	6	8.968483	0	0	378	0.0475	0.38	0.125	101019	3	4	2	2	5	0	930000000	93	1.00E-07	0	0	0	1
129	6	9.060698	0	0	378	0.0475	0.38	0.125	101019	3	4	2	3	5	0	1150000000	115	1.00E-07	0	0	0	1
129	9	9.113943	0	0	378	0.0475	0.38	0.125	101019	3	4	2	1	6	0	1300000000	130	1.00E-07	0	0	0	1
129	9	9.155336	0	0	378	0.0475	0.38	0.125	101019	3	4	2	2	6	0	1430000000	143	1.00E-07	0	0	0	1
129	12	9.252853	0	0	378	0.0475	0.38	0.125	101019	3	4	2	1	7	0	1790000000	179	1.00E-07	0	0	0	1
129	12	9.240549	0	0	378	0.0475	0.38	0.125	101019	3	4	2	2	7	0	1740000000	174	1.00E-07	0	0	0	1
129	24	9.33646	0	0	378	0.0475	0.38	0.125	101019	3	4	2	1	8	0	2170000000	217	1.00E-07	0	0	0	1
129	24	9.334454	0	0	378	0.0475	0.38	0.125	101019	3	4	2	2	8	0	2160000000	216	1.00E-07	0	0	0	1
130	0	0	4	397000	378	0.095	0.38	0.25	101019	3	4	3	1	1	0	371000	371	0.001	0	0	0	1
130	0	5.569374	0	0	378	0.095	0.38	0.25	101019	3	4	3	1	1	0	371000	371	0.001	0	0	0	1
130	0	5.78533	0	0	378	0.095	0.38	0.25	101019	3	4	3	2	1	0	610000	61	1.00E-04	0	0	0	1
130	0	5.322219	0	0	378	0.095	0.38	0.25	101019	3	4	3	3	1	0	210000	21	1.00E-04	0	0	0	1
130	1	6.222716	0	0	378	0.095	0.38	0.25	101019	3	4	3	1	2	0	1670000	167	1.00E-04	0	0	0	1
130	1	6.184691	0	0	378	0.095	0.38	0.25	101019	3	4	3	2	2	0	1530000	153	1.00E-04	0	0	0	1
130	1	6	0	0	378	0.095	0.38	0.25	101019	3	4	3	3	2	0	1000000	10	1.00E-05	0	0	0	1
130	2	6.52763	0	0	378	0.095	0.38	0.25	101019	3	4	3	1	3	0	3370000	337	1.00E-04	0	0	0	1
130	2	6.60206	0	0	378	0.095	0.38	0.25	101019	3	4	3	2	3	0	4000000	40	1.00E-05	0	0	0	1
130	4	7.866878	0	0	378	0.095	0.38	0.25	101019	3	4	3	1	4	0	73600000	736	1.00E-05	0	0	0	1
130	4	7.94939	0	0	378	0.095	0.38	0.25	101019	3	4	3	2	4	0	89000000	89	1.00E-06	0	0	0	1
130	4	8.113943	0	0	378	0.095	0.38	0.25	101019	3	4	3	3	4	0	130000000	13	1.00E-07	0	0	0	1
130	6	8.655138	0	0	378	0.095	0.38	0.25	101019	3	4	3	1	5	0	452000000	452	1.00E-06	0	0	0	1
130	6	8.722634	0	0	378	0.095	0.38	0.25	101019	3	4	3	2	5	0	528000000	528	1.00E-06	0	0	0	1
130	6	8.740363	0	0	378	0.095	0.38	0.25	101019	3	4	3	3	5	0	550000000	55	1.00E-07	0	0	0	1
130	9	9.08636	0	0	378	0.095	0.38	0.25	101019	3	4	3	1	6	0	1220000000	122	1.00E-07	0	0	0	1
130	9	9.068186	0	0	378	0.095	0.38	0.25	101019	3	4	3	2	6	0	1170000000	117	1.00E-07	0	0	0	1
130	12	9.060698	0	0	378	0.095	0.38	0.25	101019	3	4	3	1	7	0	1150000000	115	1.00E-07	0	0	0	1
130	12	9.093422	0	0	378	0.095	0.38	0.25	101019	3	4	3	2	7	0	1240000000	124	1.00E-07	0	0	0	1
130	24	9.152288	0	0	378	0.095	0.38	0.25	101019	3	4	3	1	8	0	1420000000	142	1.00E-07	0	0	0	1
130	24	9.127105	0	0	378	0.095	0.38	0.25	101019	3	4	3	2	8	0	1340000000	134	1.00E-07	0	0	0	1
131	0	0	4	245000	378	0.19	0.38	0.5	101019	3	4	4	1	1	0	255000	255	0.001	0	0	0	1
131	0	5.40654	0	0	378	0.19	0.38	0.5	101019	3	4	4	1	1	0	255000	255	0.001	0	0	0	1
131	0	5.255273	0	0	378	0.19	0.38	0.5	101019	3	4	4	2	1	0	180000	18	1.00E-04	0	0	0	1
131	0	5.477121	0	0	378	0.19	0.38	0.5	101019	3	4	4	3	1	0	300000	30	1.00E-04	0	0	0	1
131	1	5.167317	0	0	378	0.19	0.38	0.5	101019	3	4	4	1	2	0	147000	147	0.001	0	0	0	1
131	1	5.20412	0	0	378	0.19	0.38	0.5	101019	3	4	4	2	2	0	160000	16	1.00E-04	0	0	0	1
131	2	4.531479	0	0	378	0.19	0.38	0.5	101019	3	4	4	1	3	0	34000	340	0.01	0	0	0	1
131	2	4.819544	0	0	378	0.19	0.38	0.5	101019	3	4	4	2	3	0	66000	66	0.001	0	0	0	1
131	4	4.367356	0	0	378	0.19	0.38	0.5	101019	3	4	4	1	4	0	23300	233	0.01	0	0	0	1
131	4	4.50515	0	0	378	0.19	0.38	0.5	101019	3	4	4	2	4	0	32000	32	0.001	0	0	0	1
131	6	5.654177	0	0	378	0.19	0.38	0.5	101019	3	4	4	1	5	0	451000	451	0.001	0	0	0	1
131	6	5.612784	0	0	378	0.19	0.38	0.5	101019	3	4	4	2	5	0	410000	41	1.00E-04	0	0	0	1
131	9	5.74351	0	0	378	0.19	0.38	0.5	101019	3	4	4	1	6	0	554000	554	0.001	0	0	0	1
131	9	5.869232	0	0	378	0.19	0.38	0.5	101019	3	4	4	2	6	0	740000	74	1.00E-04	0	0	0	1
131	12	6.829947	0	0	378	0.19	0.38	0.5	101019	3	4	4	1	7	0	6760000	676	1.00E-04	0	0	0	1
131	12	6.968483	0	0	378	0.19	0.38	0.5	101019	3	4	4	2	7	0	9300000	93	1.00E-05	0	0	0	1
131	24	9.120574	0	0	378	0.19	0.38	0.5	101019	3	4	4	1	8	0	1320000000	132	1.00E-07	0	0	0	1
131	24	9.161368	0	0	378	0.19	0.38	0.5	101019	3	4	4	2	8	0	1450000000	145	1.00E-07	0	0	0	1
132	0	0	4	256333.3	378	0.38	0.38	1	101019	3	4	5	1	1	0	269000	269	0.001	0	0	0	1
132	0	5.429752	0	0	378	0.38	0.38	1	101019	3	4	5	1	1	0	269000	269	0.001	0	0	0	1
132	0	5.414973	0	0	378	0.38	0.38	1	101019	3	4	5	2	1	0	260000	26	1.00E-04	0	0	0	1
132	0	5.380211	0	0	378	0.38	0.38	1	101019	3	4	5	3	1	0	240000	24	1.00E-04	0	0	0	1
132	1	4.041393	0	0	378	0.38	0.38	1	101019	3	4	5	1	2	0	11000	110	0.01	0	0	0	1
132	1	3.90309	0	0	378	0.38	0.38	1	101019	3	4	5	2	2	0	8000	8	0.001	0	0	0	1
132	2	2.568202	0	0	378	0.38	0.38	1	101019	3	4	5	1	3	0	370	37	0.1	0	0	0	1
132	2	2.50515	0	0	378	0.38	0.38	1	101019	3	4	5	2	3	0	320	32	0.1	0	0	0	1
132	4	1.845098	0	0	378	0.38	0.38	1	101019	3	4	5	1	4	0	70	7	0.1	0	0	0	1
132	4	1.69897	0	0	378	0.38	0.38	1	101019	3	4	5	2	4	0	50	5	0.1	0	0	0	1
132	6	1	0	0	378	0.38	0.38	1	101019	3	4	5	1	5	0	10	1	0.1	0	0	0	1
132	9	1.477121	0	0	378	0.38	0.38	1	101019	3	4	5	1	6	0	30	3	0.1	0	0	0	1
132	12	0.5	0	0	378	0.38	0.38	1	101019	3	4	5	1	7	1	0	0	0.1	0	0	0	1
132	24	0.5	0	0	378	0.38	0.38	1	101019	3	4	5	1	8	1	0	0	0.1	0	0	0	1
133	0	0	4	248000	378	0.76	0.38	2	101019	3	4	6	1	1	0	274000	274	0.001	0	0	0	1
133	0	5.437751	0	0	378	0.76	0.38	2	101019	3	4	6	1	1	0	274000	274	0.001	0	0	0	1
133	0	5.361728	0	0	378	0.76	0.38	2	101019	3	4	6	2	1	0	230000	23	1.00E-04	0	0	0	1
133	0	5.380211	0	0	378	0.76	0.38	2	101019	3	4	6	3	1	0	240000	24	1.00E-04	0	0	0	1
133	1	2.924279	0	0	378	0.76	0.38	2	101019	3	4	6	1	2	0	840	84	0.1	0	0	0	1
133	1	2.845098	0	0	378	0.76	0.38	2	101019	3	4	6	2	2	0	700	70	0.1	0	0	0	1
133	2	1.60206	0	0	378	0.76	0.38	2	101019	3	4	6	1	3	0	40	4	0.1	0	0	0	1
133	2	1.778151	0	0	378	0.76	0.38	2	101019	3	4	6	2	3	0	60	6	0.1	0	0	0	1
133	4	0.5	0	0	378	0.76	0.38	2	101019	3	4	6	1	4	1	0	0	0.1	0	0	0	1
133	6	0.5	0	0	378	0.76	0.38	2	101019	3	4	6	1	5	1	0	0	0.1	0	0	0	1
133	9	0.5	0	0	378	0.76	0.38	2	101019	3	4	6	1	6	1	0	0	0.1	0	0	0	1
133	12	0.5	0	0	378	0.76	0.38	2	101019	3	4	6	1	7	1	0	0	0.1	0	0	0	1
133	24	0.5	0	0	378	0.76	0.38	2	101019	3	4	6	1	8	1	0	0	0.1	0	0	0	1
134	0	0	4	199666.7	378	1.52	0.38	4	101019	3	4	7	1	1	0	199000	199	0.001	0	0	0	1
134	0	5.298853	0	0	378	1.52	0.38	4	101019	3	4	7	1	1	0	199000	199	0.001	0	0	0	1
134	0	5.278754	0	0	378	1.52	0.38	4	101019	3	4	7	2	1	0	190000	19	1.00E-04	0	0	0	1
134	0	5.322219	0	0	378	1.52	0.38	4	101019	3	4	7	3	1	0	210000	21	1.00E-04	0	0	0	1
134	1	1.778151	0	0	378	1.52	0.38	4	101019	3	4	7	1	2	0	60	6	0.1	0	0	0	1
134	1	1.845098	0	0	378	1.52	0.38	4	101019	3	4	7	2	2	0	70	7	0.1	0	0	0	1
134	2	0.5	0	0	378	1.52	0.38	4	101019	3	4	7	1	3	1	0	0	0.1	0	0	0	1
134	4	0.5	0	0	378	1.52	0.38	4	101019	3	4	7	1	4	1	0	0	0.1	0	0	0	1
134	6	0.5	0	0	378	1.52	0.38	4	101019	3	4	7	1	5	1	0	0	0.1	0	0	0	1
134	9	0.5	0	0	378	1.52	0.38	4	101019	3	4	7	1	6	1	0	0	0.1	0	0	0	1
134	12	0.5	0	0	378	1.52	0.38	4	101019	3	4	7	1	7	1	0	0	0.1	0	0	0	1
134	24	0.5	0	0	378	1.52	0.38	4	101019	3	4	7	1	8	1	0	0	0.1	0	0	0	1
135	0	0	4	225666.7	378	3.04	0.38	8	101019	3	4	8	1	1	0	217000	217	0.001	0	0	0	1
135	0	5.33646	0	0	378	3.04	0.38	8	101019	3	4	8	1	1	0	217000	217	0.001	0	0	0	1
135	0	5.380211	0	0	378	3.04	0.38	8	101019	3	4	8	2	1	0	240000	24	1.00E-04	0	0	0	1
135	0	5.342423	0	0	378	3.04	0.38	8	101019	3	4	8	3	1	0	220000	22	1.00E-04	0	0	0	1
135	1	1.30103	0	0	378	3.04	0.38	8	101019	3	4	8	1	2	0	20	2	0.1	0	0	0	1
135	1	1.477121	0	0	378	3.04	0.38	8	101019	3	4	8	2	2	0	30	3	0.1	0	0	0	1
135	2	0.5	0	0	378	3.04	0.38	8	101019	3	4	8	1	3	1	0	0	0.1	0	0	0	1
135	4	0.5	0	0	378	3.04	0.38	8	101019	3	4	8	1	4	1	0	0	0.1	0	0	0	1
135	6	0.5	0	0	378	3.04	0.38	8	101019	3	4	8	1	5	1	0	0	0.1	0	0	0	1
135	9	0.5	0	0	378	3.04	0.38	8	101019	3	4	8	1	6	1	0	0	0.1	0	0	0	1
135	12	0.5	0	0	378	3.04	0.38	8	101019	3	4	8	1	7	1	0	0	0.1	0	0	0	1
135	24	0.5	0	0	378	3.04	0.38	8	101019	3	4	8	1	8	1	0	0	0.1	0	0	0	1
100	0	0	4	265000	347	0	0.023	0	101020	2	3	0	1	1	0	305000	305	0.001	0	0	0	1
100	0	5.4843	0	0	347	0	0.023	0	101020	2	3	0	1	1	0	305000	305	0.001	0	0	0	1
100	0	5.230449	0	0	347	0	0.023	0	101020	2	3	0	2	1	0	170000	17	1.00E-04	0	0	0	1
100	0	5.50515	0	0	347	0	0.023	0	101020	2	3	0	3	1	0	320000	32	1.00E-04	0	0	0	1
100	1	5.20412	0	0	347	0	0.023	0	101020	2	3	0	1	2	0	160000	16	1.00E-04	0	0	0	1
100	1	5.255273	0	0	347	0	0.023	0	101020	2	3	0	2	2	0	180000	18	1.00E-04	0	0	0	1
100	1	5.845098	0	0	347	0	0.023	0	101020	2	3	0	3	2	0	700000	7	1.00E-05	0	0	0	1
100	2	7.049218	0	0	347	0	0.023	0	101020	2	3	0	1	3	0	11200000	112	1.00E-05	0	0	0	1
100	2	7.012837	0	0	347	0	0.023	0	101020	2	3	0	2	3	0	10300000	103	1.00E-05	0	0	0	1
100	4	8.30963	0	0	347	0	0.023	0	101020	2	3	0	1	4	0	204000000	204	1.00E-06	0	0	0	1
100	4	8.255273	0	0	347	0	0.023	0	101020	2	3	0	2	4	0	180000000	18	1.00E-07	0	0	0	1
100	4	8.278754	0	0	347	0	0.023	0	101020	2	3	0	3	4	0	190000000	19	1.00E-07	0	0	0	1
100	6	8.544068	0	0	347	0	0.023	0	101020	2	3	0	1	5	0	350000000	35	1.00E-07	0	0	0	1
100	6	8.544068	0	0	347	0	0.023	0	101020	2	3	0	2	5	0	350000000	35	1.00E-07	0	0	0	1
100	6	8.778151	0	0	347	0	0.023	0	101020	2	3	0	3	5	0	600000000	6	1.00E-08	0	0	0	1
100	9	8.681241	0	0	347	0	0.023	0	101020	2	3	0	1	6	0	480000000	48	1.00E-07	0	0	0	1
100	9	8.724276	0	0	347	0	0.023	0	101020	2	3	0	2	6	0	530000000	53	1.00E-07	0	0	0	1
100	9	8.477121	0	0	347	0	0.023	0	101020	2	3	0	3	6	0	300000000	3	1.00E-08	0	0	0	1
100	12	8.60206	0	0	347	0	0.023	0	101020	2	3	0	1	7	0	400000000	40	1.00E-07	0	0	0	1
100	12	8.643453	0	0	347	0	0.023	0	101020	2	3	0	2	7	0	440000000	44	1.00E-07	0	0	0	1
100	24	9.431364	0	0	347	0	0.023	0	101020	2	3	0	1	8	0	2700000000	27	1.00E-08	0	0	0	1
101	0	0	4	223333.3	347	0.0014375	0.023	0.0625	101020	2	3	1	1	1	0	190000	190	0.001	0	0	0	1
101	0	5.278754	0	0	347	0.0014375	0.023	0.0625	101020	2	3	1	1	1	0	190000	190	0.001	0	0	0	1
101	0	5.322219	0	0	347	0.0014375	0.023	0.0625	101020	2	3	1	2	1	0	210000	21	1.00E-04	0	0	0	1
101	0	5.431364	0	0	347	0.0014375	0.023	0.0625	101020	2	3	1	3	1	0	270000	27	1.00E-04	0	0	0	1
101	1	5.60206	0	0	347	0.0014375	0.023	0.0625	101020	2	3	1	1	2	0	400000	40	1.00E-04	0	0	0	1
101	1	5.778151	0	0	347	0.0014375	0.023	0.0625	101020	2	3	1	2	2	0	600000	60	1.00E-04	0	0	0	1
101	1	5.60206	0	0	347	0.0014375	0.023	0.0625	101020	2	3	1	3	2	0	400000	4	1.00E-05	0	0	0	1
101	2	6.90309	0	0	347	0.0014375	0.023	0.0625	101020	2	3	1	1	3	0	8000000	80	1.00E-05	0	0	0	1
101	2	6.968483	0	0	347	0.0014375	0.023	0.0625	101020	2	3	1	2	3	0	9300000	93	1.00E-05	0	0	0	1
101	4	8.093422	0	0	347	0.0014375	0.023	0.0625	101020	2	3	1	1	4	0	124000000	124	1.00E-06	0	0	0	1
101	4	8.133539	0	0	347	0.0014375	0.023	0.0625	101020	2	3	1	2	4	0	136000000	136	1.00E-06	0	0	0	1
101	6	8.662758	0	0	347	0.0014375	0.023	0.0625	101020	2	3	1	1	5	0	460000000	46	1.00E-07	0	0	0	1
101	6	8.690196	0	0	347	0.0014375	0.023	0.0625	101020	2	3	1	2	5	0	490000000	49	1.00E-07	0	0	0	1
101	9	8.690196	0	0	347	0.0014375	0.023	0.0625	101020	2	3	1	1	6	0	490000000	49	1.00E-07	0	0	0	1
101	9	8.732394	0	0	347	0.0014375	0.023	0.0625	101020	2	3	1	2	6	0	540000000	54	1.00E-07	0	0	0	1
101	12	8.431364	0	0	347	0.0014375	0.023	0.0625	101020	2	3	1	1	7	0	270000000	27	1.00E-07	0	0	0	1
101	12	8.491362	0	0	347	0.0014375	0.023	0.0625	101020	2	3	1	2	7	0	310000000	31	1.00E-07	0	0	0	1
101	24	9.39794	0	0	347	0.0014375	0.023	0.0625	101020	2	3	1	1	8	0	2500000000	250	1.00E-07	0	0	0	1
102	0	0	4	214666.7	347	0.002875	0.023	0.125	101020	2	3	2	1	1	0	264000	264	0.001	0	0	0	1
102	0	5.421604	0	0	347	0.002875	0.023	0.125	101020	2	3	2	1	1	0	264000	264	0.001	0	0	0	1
102	0	5.176091	0	0	347	0.002875	0.023	0.125	101020	2	3	2	2	1	0	150000	15	1.00E-04	0	0	0	1
102	0	5.361728	0	0	347	0.002875	0.023	0.125	101020	2	3	2	3	1	0	230000	23	1.00E-04	0	0	0	1
102	1	6.025306	0	0	347	0.002875	0.023	0.125	101020	2	3	2	1	2	0	1060000	106	1.00E-04	0	0	0	1
102	1	6.049218	0	0	347	0.002875	0.023	0.125	101020	2	3	2	2	2	0	1120000	112	1.00E-04	0	0	0	1
102	1	5.845098	0	0	347	0.002875	0.023	0.125	101020	2	3	2	3	2	0	700000	7	1.00E-05	0	0	0	1
102	2	6.812913	0	0	347	0.002875	0.023	0.125	101020	2	3	2	1	3	0	6500000	65	1.00E-05	0	0	0	1
102	2	6.69897	0	0	347	0.002875	0.023	0.125	101020	2	3	2	2	3	0	5000000	50	1.00E-05	0	0	0	1
102	4	7.832509	0	0	347	0.002875	0.023	0.125	101020	2	3	2	1	4	0	68000000	68	1.00E-06	0	0	0	1
102	4	7.863323	0	0	347	0.002875	0.023	0.125	101020	2	3	2	2	4	0	73000000	73	1.00E-06	0	0	0	1
102	6	8.653213	0	0	347	0.002875	0.023	0.125	101020	2	3	2	1	5	0	450000000	45	1.00E-07	0	0	0	1
102	6	8.716003	0	0	347	0.002875	0.023	0.125	101020	2	3	2	2	5	0	520000000	52	1.00E-07	0	0	0	1
102	9	8.732394	0	0	347	0.002875	0.023	0.125	101020	2	3	2	1	6	0	540000000	54	1.00E-07	0	0	0	1
102	9	8.755875	0	0	347	0.002875	0.023	0.125	101020	2	3	2	2	6	0	570000000	57	1.00E-07	0	0	0	1
102	12	8.518514	0	0	347	0.002875	0.023	0.125	101020	2	3	2	1	7	0	330000000	33	1.00E-07	0	0	0	1
102	12	8.568202	0	0	347	0.002875	0.023	0.125	101020	2	3	2	2	7	0	370000000	37	1.00E-07	0	0	0	1
102	24	9.1959	0	0	347	0.002875	0.023	0.125	101020	2	3	2	1	8	0	1570000000	157	1.00E-07	0	0	0	1
103	0	0	4	314000	347	0.00575	0.023	0.25	101020	2	3	3	1	1	0	282000	282	0.001	0	0	0	1
103	0	5.450249	0	0	347	0.00575	0.023	0.25	101020	2	3	3	1	1	0	282000	282	0.001	0	0	0	1
103	0	5.591065	0	0	347	0.00575	0.023	0.25	101020	2	3	3	2	1	0	390000	39	1.00E-04	0	0	0	1
103	0	5.431364	0	0	347	0.00575	0.023	0.25	101020	2	3	3	3	1	0	270000	27	1.00E-04	0	0	0	1
103	1	4.69897	0	0	347	0.00575	0.023	0.25	101020	2	3	3	1	2	0	50000	5	1.00E-04	0	0	0	1
103	1	5.230449	0	0	347	0.00575	0.023	0.25	101020	2	3	3	2	2	0	170000	17	1.00E-04	0	0	0	1
103	2	5.39794	0	0	347	0.00575	0.023	0.25	101020	2	3	3	1	3	0	250000	25	1.00E-04	0	0	0	1
103	2	5.477121	0	0	347	0.00575	0.023	0.25	101020	2	3	3	2	3	0	300000	30	1.00E-04	0	0	0	1
103	4	6.792392	0	0	347	0.00575	0.023	0.25	101020	2	3	3	1	4	0	6200000	62	1.00E-05	0	0	0	1
103	4	6.863323	0	0	347	0.00575	0.023	0.25	101020	2	3	3	2	4	0	7300000	73	1.00E-05	0	0	0	1
103	4	6.845098	0	0	347	0.00575	0.023	0.25	101020	2	3	3	3	4	0	7000000	7	1.00E-06	0	0	0	1
103	6	8.173186	0	0	347	0.00575	0.023	0.25	101020	2	3	3	1	5	0	149000000	149	1.00E-06	0	0	0	1
103	6	8.09691	0	0	347	0.00575	0.023	0.25	101020	2	3	3	2	5	0	125000000	125	1.00E-06	0	0	0	1
103	6	8.113943	0	0	347	0.00575	0.023	0.25	101020	2	3	3	3	5	0	130000000	13	1.00E-07	0	0	0	1
103	9	8.021189	0	0	347	0.00575	0.023	0.25	101020	2	3	3	1	6	0	105000000	105	1.00E-06	0	0	0	1
103	9	8.100371	0	0	347	0.00575	0.023	0.25	101020	2	3	3	2	6	0	126000000	126	1.00E-06	0	0	0	1
103	12	8.068186	0	0	347	0.00575	0.023	0.25	101020	2	3	3	1	7	0	117000000	117	1.00E-06	0	0	0	1
103	12	8.025306	0	0	347	0.00575	0.023	0.25	101020	2	3	3	2	7	0	106000000	106	1.00E-06	0	0	0	1
103	24	8.763428	0	0	347	0.00575	0.023	0.25	101020	2	3	3	1	8	0	580000000	58	1.00E-07	0	0	0	1
104	0	0	4	284666.7	347	0.0115	0.023	0.5	101020	2	3	4	1	1	0	354000	354	0.001	0	0	0	1
104	0	5.549003	0	0	347	0.0115	0.023	0.5	101020	2	3	4	1	1	0	354000	354	0.001	0	0	0	1
104	0	5.556303	0	0	347	0.0115	0.023	0.5	101020	2	3	4	2	1	0	360000	36	1.00E-04	0	0	0	1
104	0	5.146128	0	0	347	0.0115	0.023	0.5	101020	2	3	4	3	1	0	140000	14	1.00E-04	0	0	0	1
104	1	3.954243	0	0	347	0.0115	0.023	0.5	101020	2	3	4	1	2	0	9000	9	0.001	0	0	0	1
104	1	4	0	0	347	0.0115	0.023	0.5	101020	2	3	4	2	2	0	10000	10	0.001	0	0	0	1
104	2	4.176091	0	0	347	0.0115	0.023	0.5	101020	2	3	4	1	3	0	15000	150	0.01	0	0	0	1
104	2	3.477121	0	0	347	0.0115	0.023	0.5	101020	2	3	4	2	3	0	3000	3	0.001	0	0	0	1
104	2	3.69897	0	0	347	0.0115	0.023	0.5	101020	2	3	4	3	3	0	5000	5	0.001	0	0	0	1
104	4	4.041393	0	0	347	0.0115	0.023	0.5	101020	2	3	4	1	4	0	11000	11	0.001	0	0	0	1
104	4	4.041393	0	0	347	0.0115	0.023	0.5	101020	2	3	4	2	4	0	11000	11	0.001	0	0	0	1
104	6	4.845098	0	0	347	0.0115	0.023	0.5	101020	2	3	4	1	5	0	70000	70	0.001	0	0	0	1
104	6	4.913814	0	0	347	0.0115	0.023	0.5	101020	2	3	4	2	5	0	82000	82	0.001	0	0	0	1
104	6	4.845098	0	0	347	0.0115	0.023	0.5	101020	2	3	4	3	5	0	70000	7	1.00E-04	0	0	0	1
104	6	4.69897	0	0	347	0.0115	0.023	0.5	101020	2	3	4	4	5	0	50000	5	1.00E-04	0	0	0	1
104	9	4.513218	0	0	347	0.0115	0.023	0.5	101020	2	3	4	1	6	0	32600	326	0.01	0	0	0	1
104	9	4.544068	0	0	347	0.0115	0.023	0.5	101020	2	3	4	2	6	0	35000	350	0.01	0	0	0	1
104	9	4.544068	0	0	347	0.0115	0.023	0.5	101020	2	3	4	3	6	0	35000	35	0.001	0	0	0	1
104	9	4.643453	0	0	347	0.0115	0.023	0.5	101020	2	3	4	4	6	0	44000	44	0.001	0	0	0	1
104	12	6.198657	0	0	347	0.0115	0.023	0.5	101020	2	3	4	1	7	0	1580000	158	1.00E-04	0	0	0	1
104	24	8.584331	0	0	347	0.0115	0.023	0.5	101020	2	3	4	1	8	0	384000000	384	1.00E-06	0	0	0	1
105	0	0	4	290666.7	347	0.023	0.023	1	101020	2	3	5	1	1	0	262000	262	0.001	0	0	0	1
105	0	5.418301	0	0	347	0.023	0.023	1	101020	2	3	5	1	1	0	262000	262	0.001	0	0	0	1
105	0	5.431364	0	0	347	0.023	0.023	1	101020	2	3	5	2	1	0	270000	27	1.00E-04	0	0	0	1
105	0	5.531479	0	0	347	0.023	0.023	1	101020	2	3	5	3	1	0	340000	34	1.00E-04	0	0	0	1
105	1	2.90309	0	0	347	0.023	0.023	1	101020	2	3	5	1	2	0	800	8	0.01	0	0	0	1
105	1	3.146128	0	0	347	0.023	0.023	1	101020	2	3	5	2	2	0	1400	14	0.01	0	0	0	1
105	1	3	0	0	347	0.023	0.023	1	101020	2	3	5	3	2	0	1000	1	0.001	0	0	0	1
105	1	3	0	0	347	0.023	0.023	1	101020	2	3	5	4	2	0	1000	1	0.001	0	0	0	1
105	2	2.176091	0	0	347	0.023	0.023	1	101020	2	3	5	1	3	0	150	15	0.1	0	0	0	1
105	2	2	0	0	347	0.023	0.023	1	101020	2	3	5	2	3	0	100	1	0.01	0	0	0	1
105	2	2	0	0	347	0.023	0.023	1	101020	2	3	5	3	3	0	100	1	0.01	0	0	0	1
105	4	1.477121	0	0	347	0.023	0.023	1	101020	2	3	5	1	4	0	30	3	0.1	0	0	0	1
105	4	1.477121	0	0	347	0.023	0.023	1	101020	2	3	5	2	4	0	30	3	0.1	0	0	0	1
105	6	1.30103	0	0	347	0.023	0.023	1	101020	2	3	5	1	5	0	20	2	0.1	0	0	0	1
105	6	1.477121	0	0	347	0.023	0.023	1	101020	2	3	5	2	5	0	30	3	0.1	0	0	0	1
105	9	0.5	0	0	347	0.023	0.023	1	101020	2	3	5	1	6	1	0	0	0.1	0	0	0	1
105	12	0.5	0	0	347	0.023	0.023	1	101020	2	3	5	1	7	1	0	0	0.1	0	0	0	1
105	24	0.5	0	0	347	0.023	0.023	1	101020	2	3	5	1	8	1	0	0	0.1	0	0	0	1
106	0	0	4	320000	347	0.046	0.023	2	101020	2	3	6	1	1	0	370000	37	1.00E-04	0	0	0	1
106	0	5.568202	0	0	347	0.046	0.023	2	101020	2	3	6	1	1	0	370000	37	1.00E-04	0	0	0	1
106	0	5.431364	0	0	347	0.046	0.023	2	101020	2	3	6	2	1	0	270000	27	1.00E-04	0	0	0	1
106	1	1.69897	0	0	347	0.046	0.023	2	101020	2	3	6	1	2	0	50	5	0.1	0	0	0	1
106	1	1.90309	0	0	347	0.046	0.023	2	101020	2	3	6	2	2	0	80	8	0.1	0	0	0	1
106	2	1.30103	0	0	347	0.046	0.023	2	101020	2	3	6	1	3	0	20	2	0.1	0	0	0	1
106	2	1.30103	0	0	347	0.046	0.023	2	101020	2	3	6	2	3	0	20	2	0.1	0	0	0	1
106	4	0.5	0	0	347	0.046	0.023	2	101020	2	3	6	1	4	1	0	0	0.1	0	0	0	1
106	6	0.5	0	0	347	0.046	0.023	2	101020	2	3	6	1	5	1	0	0	0.1	0	0	0	1
106	9	0.5	0	0	347	0.046	0.023	2	101020	2	3	6	1	6	1	0	0	0.1	0	0	0	1
106	12	0.5	0	0	347	0.046	0.023	2	101020	2	3	6	1	7	1	0	0	0.1	0	0	0	1
106	24	0.5	0	0	347	0.046	0.023	2	101020	2	3	6	1	8	1	0	0	0.1	0	0	0	1
107	0	0	4	181000	347	0.092	0.023	4	101020	2	3	7	1	1	0	173000	173	0.001	0	0	0	1
107	0	5.238046	0	0	347	0.092	0.023	4	101020	2	3	7	1	1	0	173000	173	0.001	0	0	0	1
107	0	5.20412	0	0	347	0.092	0.023	4	101020	2	3	7	2	1	0	160000	16	1.00E-04	0	0	0	1
107	0	5.322219	0	0	347	0.092	0.023	4	101020	2	3	7	3	1	0	210000	21	1.00E-04	0	0	0	1
107	1	1	0	0	347	0.092	0.023	4	101020	2	3	7	1	2	0	10	1	0.1	0	0	0	1
107	1	1	0	0	347	0.092	0.023	4	101020	2	3	7	2	2	0	10	1	0.1	0	0	0	1
107	2	1.30103	0	0	347	0.092	0.023	4	101020	2	3	7	1	3	0	20	2	0.1	0	0	0	1
107	2	1.30103	0	0	347	0.092	0.023	4	101020	2	3	7	2	3	0	20	2	0.1	0	0	0	1
107	4	0.5	0	0	347	0.092	0.023	4	101020	2	3	7	1	4	1	0	0	0.1	0	0	0	1
107	6	0.5	0	0	347	0.092	0.023	4	101020	2	3	7	1	5	1	0	0	0.1	0	0	0	1
107	9	0.5	0	0	347	0.092	0.023	4	101020	2	3	7	1	6	1	0	0	0.1	0	0	0	1
107	12	0.5	0	0	347	0.092	0.023	4	101020	2	3	7	1	7	1	0	0	0.1	0	0	0	1
107	24	0.5	0	0	347	0.092	0.023	4	101020	2	3	7	1	8	1	0	0	0.1	0	0	0	1
108	0	0	4	599333.3	347	0.184	0.023	8	101020	2	3	8	1	1	0	568000	568	0.001	0	0	0	1
108	0	5.754348	0	0	347	0.184	0.023	8	101020	2	3	8	1	1	0	568000	568	0.001	0	0	0	1
108	0	5.826075	0	0	347	0.184	0.023	8	101020	2	3	8	2	1	0	670000	67	1.00E-04	0	0	0	1
108	0	5.748188	0	0	347	0.184	0.023	8	101020	2	3	8	3	1	0	560000	56	1.00E-04	0	0	0	1
108	1	1	0	0	347	0.184	0.023	8	101020	2	3	8	1	2	0	10	1	0.1	0	0	0	1
108	2	1	0	0	347	0.184	0.023	8	101020	2	3	8	1	3	0	10	1	0.1	0	0	0	1
108	4	0.5	0	0	347	0.184	0.023	8	101020	2	3	8	1	4	1	0	0	0.1	0	0	0	1
108	6	0.5	0	0	347	0.184	0.023	8	101020	2	3	8	1	5	1	0	0	0.1	0	0	0	1
108	9	0.5	0	0	347	0.184	0.023	8	101020	2	3	8	1	6	1	0	0	0.1	0	0	0	1
108	12	0.5	0	0	347	0.184	0.023	8	101020	2	3	8	1	7	1	0	0	0.1	0	0	0	1
108	24	0.5	0	0	347	0.184	0.023	8	101020	2	3	8	1	8	1	0	0	0.1	0	0	0	1
118	0	0	4	865000	347	0	0.023	0	101021	3	4	0	1	1	0	850000	85	1.00E-04	0	0	0	1
118	0	5.929419	0	0	347	0	0.023	0	101021	3	4	0	1	1	0	850000	85	1.00E-04	0	0	0	1
118	0	5.944483	0	0	347	0	0.023	0	101021	3	4	0	2	1	0	880000	88	1.00E-04	0	0	0	1
118	1	6.880814	0	0	347	0	0.023	0	101021	3	4	0	1	2	0	7600000	76	1.00E-05	0	0	0	1
118	1	6.963788	0	0	347	0	0.023	0	101021	3	4	0	2	2	0	9200000	92	1.00E-05	0	0	0	1
118	2	7.773786	0	0	347	0	0.023	0	101021	3	4	0	1	3	0	59400000	594	1.00E-05	0	0	0	1
118	2	7.819544	0	0	347	0	0.023	0	101021	3	4	0	2	3	0	66000000	66	1.00E-06	0	0	0	1
118	2	7.838849	0	0	347	0	0.023	0	101021	3	4	0	3	3	0	69000000	69	1.00E-06	0	0	0	1
118	4	8.673021	0	0	347	0	0.023	0	101021	3	4	0	1	4	0	471000000	471	1.00E-06	0	0	0	1
118	4	8.60206	0	0	347	0	0.023	0	101021	3	4	0	2	4	0	400000000	40	1.00E-07	0	0	0	1
118	4	8.799341	0	0	347	0	0.023	0	101021	3	4	0	3	4	0	630000000	63	1.00E-07	0	0	0	1
118	6	9.173186	0	0	347	0	0.023	0	101021	3	4	0	1	5	0	1490000000	149	1.00E-07	0	0	0	1
118	6	9.136721	0	0	347	0	0.023	0	101021	3	4	0	2	5	0	1370000000	137	1.00E-07	0	0	0	1
118	9	9.252853	0	0	347	0	0.023	0	101021	3	4	0	1	6	0	1790000000	179	1.00E-07	0	0	0	1
118	9	9.235528	0	0	347	0	0.023	0	101021	3	4	0	2	6	0	1720000000	172	1.00E-07	0	0	0	1
118	12	9.257679	0	0	347	0	0.023	0	101021	3	4	0	1	7	0	1810000000	181	1.00E-07	0	0	0	1
118	12	9.269513	0	0	347	0	0.023	0	101021	3	4	0	2	7	0	1860000000	186	1.00E-07	0	0	0	1
118	24	9.439333	0	0	347	0	0.023	0	101021	3	4	0	1	8	0	2750000000	275	1.00E-07	0	0	0	1
118	24	9.419956	0	0	347	0	0.023	0	101021	3	4	0	2	8	0	2630000000	263	1.00E-07	0	0	0	1
119	0	0	4	985000	347	0.0014375	0.023	0.0625	101021	3	4	1	1	1	0	960000	96	1.00E-04	0	0	0	1
119	0	5.982271	0	0	347	0.0014375	0.023	0.0625	101021	3	4	1	1	1	0	960000	96	1.00E-04	0	0	0	1
119	0	6.004321	0	0	347	0.0014375	0.023	0.0625	101021	3	4	1	2	1	0	1010000	101	1.00E-04	0	0	0	1
119	1	6.826075	0	0	347	0.0014375	0.023	0.0625	101021	3	4	1	1	2	0	6700000	670	1.00E-04	0	0	0	1
119	1	6.875061	0	0	347	0.0014375	0.023	0.0625	101021	3	4	1	2	2	0	7500000	75	1.00E-05	0	0	0	1
119	2	7.713491	0	0	347	0.0014375	0.023	0.0625	101021	3	4	1	1	3	0	51700000	517	1.00E-05	0	0	0	1
119	2	7.80618	0	0	347	0.0014375	0.023	0.0625	101021	3	4	1	2	3	0	64000000	64	1.00E-06	0	0	0	1
119	2	7.716003	0	0	347	0.0014375	0.023	0.0625	101021	3	4	1	3	3	0	52000000	52	1.00E-06	0	0	0	1
119	4	8.477121	0	0	347	0.0014375	0.023	0.0625	101021	3	4	1	1	4	0	300000000	300	1.00E-06	0	0	0	1
119	4	8.591065	0	0	347	0.0014375	0.023	0.0625	101021	3	4	1	2	4	0	390000000	39	1.00E-07	0	0	0	1
119	4	8.342423	0	0	347	0.0014375	0.023	0.0625	101021	3	4	1	3	4	0	220000000	22	1.00E-07	0	0	0	1
119	6	9.08636	0	0	347	0.0014375	0.023	0.0625	101021	3	4	1	1	5	0	1220000000	122	1.00E-07	0	0	0	1
119	6	9.033424	0	0	347	0.0014375	0.023	0.0625	101021	3	4	1	2	5	0	1080000000	108	1.00E-07	0	0	0	1
119	9	9.267172	0	0	347	0.0014375	0.023	0.0625	101021	3	4	1	1	6	0	1850000000	185	1.00E-07	0	0	0	1
119	9	9.220108	0	0	347	0.0014375	0.023	0.0625	101021	3	4	1	2	6	0	1660000000	166	1.00E-07	0	0	0	1
119	12	9.267172	0	0	347	0.0014375	0.023	0.0625	101021	3	4	1	1	7	0	1850000000	185	1.00E-07	0	0	0	1
119	12	9.193125	0	0	347	0.0014375	0.023	0.0625	101021	3	4	1	2	7	0	1560000000	156	1.00E-07	0	0	0	1
119	24	9.434569	0	0	347	0.0014375	0.023	0.0625	101021	3	4	1	1	8	0	2720000000	272	1.00E-07	0	0	0	1
119	24	9.40824	0	0	347	0.0014375	0.023	0.0625	101021	3	4	1	2	8	0	2560000000	256	1.00E-07	0	0	0	1
120	0	0	4	860000	347	0.002875	0.023	0.125	101021	3	4	2	1	1	0	790000	79	1.00E-04	0	0	0	1
120	0	5.897627	0	0	347	0.002875	0.023	0.125	101021	3	4	2	1	1	0	790000	79	1.00E-04	0	0	0	1
120	0	5.968483	0	0	347	0.002875	0.023	0.125	101021	3	4	2	2	1	0	930000	93	1.00E-04	0	0	0	1
120	1	6.611723	0	0	347	0.002875	0.023	0.125	101021	3	4	2	1	2	0	4090000	409	1.00E-04	0	0	0	1
120	1	6.672098	0	0	347	0.002875	0.023	0.125	101021	3	4	2	2	2	0	4700000	47	1.00E-05	0	0	0	1
120	1	6.643453	0	0	347	0.002875	0.023	0.125	101021	3	4	2	3	2	0	4400000	44	1.00E-05	0	0	0	1
120	2	7.507856	0	0	347	0.002875	0.023	0.125	101021	3	4	2	1	3	0	32200000	322	1.00E-05	0	0	0	1
120	2	7.491362	0	0	347	0.002875	0.023	0.125	101021	3	4	2	2	3	0	31000000	31	1.00E-06	0	0	0	1
120	2	7.518514	0	0	347	0.002875	0.023	0.125	101021	3	4	2	3	3	0	33000000	33	1.00E-06	0	0	0	1
120	4	8.322219	0	0	347	0.002875	0.023	0.125	101021	3	4	2	1	4	0	210000000	210	1.00E-06	0	0	0	1
120	4	8.414973	0	0	347	0.002875	0.023	0.125	101021	3	4	2	2	4	0	260000000	26	1.00E-07	0	0	0	1
120	4	8.322219	0	0	347	0.002875	0.023	0.125	101021	3	4	2	3	4	0	210000000	21	1.00E-07	0	0	0	1
120	6	9.178977	0	0	347	0.002875	0.023	0.125	101021	3	4	2	1	5	0	1510000000	151	1.00E-07	0	0	0	1
120	6	9.264818	0	0	347	0.002875	0.023	0.125	101021	3	4	2	2	5	0	1840000000	184	1.00E-07	0	0	0	1
120	9	9.201397	0	0	347	0.002875	0.023	0.125	101021	3	4	2	1	6	0	1590000000	159	1.00E-07	0	0	0	1
120	9	9.139879	0	0	347	0.002875	0.023	0.125	101021	3	4	2	2	6	0	1380000000	138	1.00E-07	0	0	0	1
120	12	9.296665	0	0	347	0.002875	0.023	0.125	101021	3	4	2	1	7	0	1980000000	198	1.00E-07	0	0	0	1
120	12	9.311754	0	0	347	0.002875	0.023	0.125	101021	3	4	2	2	7	0	2050000000	205	1.00E-07	0	0	0	1
120	24	9.372912	0	0	347	0.002875	0.023	0.125	101021	3	4	2	1	8	0	2360000000	236	1.00E-07	0	0	0	1
120	24	9.318063	0	0	347	0.002875	0.023	0.125	101021	3	4	2	2	8	0	2080000000	208	1.00E-07	0	0	0	1
121	0	0	4	880000	347	0.00575	0.023	0.25	101021	3	4	3	1	1	0	820000	82	1.00E-04	0	0	0	1
121	0	5.913814	0	0	347	0.00575	0.023	0.25	101021	3	4	3	1	1	0	820000	82	1.00E-04	0	0	0	1
121	0	5.973128	0	0	347	0.00575	0.023	0.25	101021	3	4	3	2	1	0	940000	94	1.00E-04	0	0	0	1
121	1	6.11059	0	0	347	0.00575	0.023	0.25	101021	3	4	3	1	2	0	1290000	129	1.00E-04	0	0	0	1
121	1	6.436163	0	0	347	0.00575	0.023	0.25	101021	3	4	3	2	2	0	2730000	273	1.00E-04	0	0	0	1
121	1	6.531479	0	0	347	0.00575	0.023	0.25	101021	3	4	3	3	2	0	3400000	34	1.00E-05	0	0	0	1
121	2	6.80618	0	0	347	0.00575	0.023	0.25	101021	3	4	3	1	3	0	6400000	640	1.00E-04	0	0	0	1
121	2	6.778151	0	0	347	0.00575	0.023	0.25	101021	3	4	3	2	3	0	6000000	60	1.00E-05	0	0	0	1
121	4	7.477121	0	0	347	0.00575	0.023	0.25	101021	3	4	3	1	4	0	30000000	300	1.00E-05	0	0	0	1
121	4	7.556303	0	0	347	0.00575	0.023	0.25	101021	3	4	3	2	4	0	36000000	36	1.00E-06	0	0	0	1
121	6	8.330414	0	0	347	0.00575	0.023	0.25	101021	3	4	3	1	5	0	214000000	214	1.00E-06	0	0	0	1
121	6	8.556303	0	0	347	0.00575	0.023	0.25	101021	3	4	3	2	5	0	360000000	36	1.00E-07	0	0	0	1
121	6	8.50515	0	0	347	0.00575	0.023	0.25	101021	3	4	3	3	5	0	320000000	32	1.00E-07	0	0	0	1
121	9	8.622214	0	0	347	0.00575	0.023	0.25	101021	3	4	3	1	6	0	419000000	419	1.00E-06	0	0	0	1
121	9	8.78533	0	0	347	0.00575	0.023	0.25	101021	3	4	3	2	6	0	610000000	61	1.00E-07	0	0	0	1
121	9	8.826075	0	0	347	0.00575	0.023	0.25	101021	3	4	3	3	6	0	670000000	67	1.00E-07	0	0	0	1
121	12	8.892095	0	0	347	0.00575	0.023	0.25	101021	3	4	3	1	7	0	780000000	78	1.00E-07	0	0	0	1
121	12	8.792392	0	0	347	0.00575	0.023	0.25	101021	3	4	3	2	7	0	620000000	62	1.00E-07	0	0	0	1
121	24	9.389166	0	0	347	0.00575	0.023	0.25	101021	3	4	3	1	8	0	2450000000	245	1.00E-07	0	0	0	1
121	24	9.33646	0	0	347	0.00575	0.023	0.25	101021	3	4	3	2	8	0	2170000000	217	1.00E-07	0	0	0	1
122	0	0	4	910000	347	0.0115	0.023	0.5	101021	3	4	4	1	1	0	880000	88	1.00E-04	0	0	0	1
122	0	5.944483	0	0	347	0.0115	0.023	0.5	101021	3	4	4	1	1	0	880000	88	1.00E-04	0	0	0	1
122	0	5.973128	0	0	347	0.0115	0.023	0.5	101021	3	4	4	2	1	0	940000	94	1.00E-04	0	0	0	1
122	1	5.394452	0	0	347	0.0115	0.023	0.5	101021	3	4	4	1	2	0	248000	248	0.001	0	0	0	1
122	1	5.568202	0	0	347	0.0115	0.023	0.5	101021	3	4	4	2	2	0	370000	37	1.00E-04	0	0	0	1
122	1	5.544068	0	0	347	0.0115	0.023	0.5	101021	3	4	4	3	2	0	350000	35	1.00E-04	0	0	0	1
122	2	4.778151	0	0	347	0.0115	0.023	0.5	101021	3	4	4	1	3	0	60000	60	0.001	0	0	0	1
122	2	4.954243	0	0	347	0.0115	0.023	0.5	101021	3	4	4	2	3	0	90000	9	1.00E-04	0	0	0	1
122	4	4.432969	0	0	347	0.0115	0.023	0.5	101021	3	4	4	1	4	0	27100	271	0.01	0	0	0	1
122	4	4.544068	0	0	347	0.0115	0.023	0.5	101021	3	4	4	2	4	0	35000	35	0.001	0	0	0	1
122	6	4.748963	0	0	347	0.0115	0.023	0.5	101021	3	4	4	1	5	0	56100	561	0.01	0	0	0	1
122	6	4.90309	0	0	347	0.0115	0.023	0.5	101021	3	4	4	2	5	0	80000	80	0.001	0	0	0	1
122	9	5.525045	0	0	347	0.0115	0.023	0.5	101021	3	4	4	1	6	0	335000	335	0.001	0	0	0	1
122	9	5.69897	0	0	347	0.0115	0.023	0.5	101021	3	4	4	2	6	0	500000	50	1.00E-04	0	0	0	1
122	12	6.526339	0	0	347	0.0115	0.023	0.5	101021	3	4	4	1	7	0	3360000	33.6	1.00E-05	0	0	0	1
122	12	6.732394	0	0	347	0.0115	0.023	0.5	101021	3	4	4	2	7	0	5400000	5.4	1.00E-06	0	0	0	1
122	24	9.245513	0	0	347	0.0115	0.023	0.5	101021	3	4	4	1	8	0	1760000000	176	1.00E-07	0	0	0	1
122	24	9.212188	0	0	347	0.0115	0.023	0.5	101021	3	4	4	2	8	0	1630000000	163	1.00E-07	0	0	0	1
123	0	0	4	1055000	347	0.023	0.023	1	101021	3	4	5	1	1	0	1050000	105	1.00E-04	0	0	0	1
123	0	6.021189	0	0	347	0.023	0.023	1	101021	3	4	5	1	1	0	1050000	105	1.00E-04	0	0	0	1
123	0	6.025306	0	0	347	0.023	0.023	1	101021	3	4	5	2	1	0	1060000	106	1.00E-04	0	0	0	1
123	1	4.367356	0	0	347	0.023	0.023	1	101021	3	4	5	1	2	0	23300	233	0.01	0	0	0	1
123	1	4.380211	0	0	347	0.023	0.023	1	101021	3	4	5	2	2	0	24000	240	0.01	0	0	0	1
123	2	2.643453	0	0	347	0.023	0.023	1	101021	3	4	5	1	3	0	440	44	0.1	0	0	0	1
123	2	2.886491	0	0	347	0.023	0.023	1	101021	3	4	5	2	3	0	770	77	0.1	0	0	0	1
123	4	1.69897	0	0	347	0.023	0.023	1	101021	3	4	5	1	4	0	50	5	0.1	0	0	0	1
123	6	1	0	0	347	0.023	0.023	1	101021	3	4	5	1	5	0	10	1	0.1	0	0	0	1
123	9	0.5	0	0	347	0.023	0.023	1	101021	3	4	5	1	6	1	0	0	0.1	0	0	0	1
123	12	0.5	0	0	347	0.023	0.023	1	101021	3	4	5	1	7	1	0	0	0.1	0	0	0	1
123	24	0.5	0	0	347	0.023	0.023	1	101021	3	4	5	1	8	1	0	0	0.1	0	0	0	1
124	0	0	4	945000	347	0.046	0.023	2	101021	3	4	6	1	1	0	940000	94	1.00E-04	0	0	0	1
124	0	5.973128	0	0	347	0.046	0.023	2	101021	3	4	6	1	1	0	940000	94	1.00E-04	0	0	0	1
124	0	5.977724	0	0	347	0.046	0.023	2	101021	3	4	6	2	1	0	950000	95	1.00E-04	0	0	0	1
124	1	2.716003	0	0	347	0.046	0.023	2	101021	3	4	6	1	2	0	520	52	0.1	0	0	0	1
124	1	2.80618	0	0	347	0.046	0.023	2	101021	3	4	6	2	2	0	640	64	0.1	0	0	0	1
124	2	0.5	0	0	347	0.046	0.023	2	101021	3	4	6	1	3	1	0	0	0.1	0	0	0	1
124	4	0.5	0	0	347	0.046	0.023	2	101021	3	4	6	1	4	1	0	0	0.1	0	0	0	1
124	6	0.5	0	0	347	0.046	0.023	2	101021	3	4	6	1	5	1	0	0	0.1	0	0	0	1
124	9	0.5	0	0	347	0.046	0.023	2	101021	3	4	6	1	6	1	0	0	0.1	0	0	0	1
124	12	0.5	0	0	347	0.046	0.023	2	101021	3	4	6	1	7	1	0	0	0.1	0	0	0	1
124	24	0.5	0	0	347	0.046	0.023	2	101021	3	4	6	1	8	1	0	0	0.1	0	0	0	1
125	0	0	4	875000	347	0.092	0.023	4	101021	3	4	7	1	1	0	820000	82	1.00E-04	0	0	0	1
125	0	5.913814	0	0	347	0.092	0.023	4	101021	3	4	7	1	1	0	820000	82	1.00E-04	0	0	0	1
125	0	5.968483	0	0	347	0.092	0.023	4	101021	3	4	7	2	1	0	930000	93	1.00E-04	0	0	0	1
125	1	1.69897	0	0	347	0.092	0.023	4	101021	3	4	7	1	2	0	50	5	0.1	0	0	0	1
125	1	1	0	0	347	0.092	0.023	4	101021	3	4	7	2	2	0	10	1	0.1	0	0	0	1
125	2	0.5	0	0	347	0.092	0.023	4	101021	3	4	7	1	3	1	0	0	0.1	0	0	0	1
125	4	0.5	0	0	347	0.092	0.023	4	101021	3	4	7	1	4	1	0	0	0.1	0	0	0	1
125	6	0.5	0	0	347	0.092	0.023	4	101021	3	4	7	1	5	1	0	0	0.1	0	0	0	1
125	9	0.5	0	0	347	0.092	0.023	4	101021	3	4	7	1	6	1	0	0	0.1	0	0	0	1
125	12	0.5	0	0	347	0.092	0.023	4	101021	3	4	7	1	7	1	0	0	0.1	0	0	0	1
125	24	0.5	0	0	347	0.092	0.023	4	101021	3	4	7	1	8	1	0	0	0.1	0	0	0	1
126	0	0	4	1080000	347	0.184	0.023	8	101021	3	4	8	1	1	0	1070000	107	1.00E-04	0	0	0	1
126	0	6.029384	0	0	347	0.184	0.023	8	101021	3	4	8	1	1	0	1070000	107	1.00E-04	0	0	0	1
126	0	6.037426	0	0	347	0.184	0.023	8	101021	3	4	8	2	1	0	1090000	109	1.00E-04	0	0	0	1
126	1	1.60206	0	0	347	0.184	0.023	8	101021	3	4	8	1	2	0	40	4	0.1	0	0	0	1
126	2	0.5	0	0	347	0.184	0.023	8	101021	3	4	8	1	3	1	0	0	0.1	0	0	0	1
126	4	0.5	0	0	347	0.184	0.023	8	101021	3	4	8	1	4	1	0	0	0.1	0	0	0	1
126	6	0.5	0	0	347	0.184	0.023	8	101021	3	4	8	1	5	1	0	0	0.1	0	0	0	1
126	9	0.5	0	0	347	0.184	0.023	8	101021	3	4	8	1	6	1	0	0	0.1	0	0	0	1
126	12	0.5	0	0	347	0.184	0.023	8	101021	3	4	8	1	7	1	0	0	0.1	0	0	0	1
126	24	0.5	0	0	347	0.184	0.023	8	101021	3	4	8	1	8	1	0	0	0.1	0	0	0	1
198	0	0	4	1015000	347	0	0.023	0	120119	3	4	1	1	1	0	900000	90	1.00E-04	0	0	0	1
198	0	5.954243	0	0	347	0	0.023	0	120119	3	4	1	1	1	0	900000	90	1.00E-04	0	0	0	1
198	0	6.053078	0	0	347	0	0.023	0	120119	3	4	1	2	1	0	1130000	113	1.00E-04	0	0	0	1
198	1	6.758912	0	0	347	0	0.023	0	120119	3	4	1	1	2	0	5740000	574	1.00E-04	0	0	0	1
198	1	6.633468	0	0	347	0	0.023	0	120119	3	4	1	2	2	0	4300000	43	1.00E-05	0	0	0	1
198	1	6.778151	0	0	347	0	0.023	0	120119	3	4	1	3	2	0	6000000	60	1.00E-05	0	0	0	1
198	2	7.735599	0	0	347	0	0.023	0	120119	3	4	1	1	3	0	54400000	544	1.00E-05	0	0	0	1
198	2	7.768638	0	0	347	0	0.023	0	120119	3	4	1	2	3	0	58700000	587	1.00E-05	0	0	0	1
198	2	7.732394	0	0	347	0	0.023	0	120119	3	4	1	3	3	0	54000000	54	1.00E-06	0	0	0	1
198	4	9.064458	0	0	347	0	0.023	0	120119	3	4	1	1	4	0	1160000000	116	1.00E-07	0	0	0	1
198	4	9.029384	0	0	347	0	0.023	0	120119	3	4	1	2	4	0	1070000000	107	1.00E-07	0	0	0	1
198	10	9.255273	0	0	347	0	0.023	0	120119	3	4	1	1	5	0	1800000000	180	1.00E-07	0	0	0	1
198	10	9.247973	0	0	347	0	0.023	0	120119	3	4	1	2	5	0	1770000000	177	1.00E-07	0	0	0	1
198	24	9.396199	0	0	347	0	0.023	0	120119	3	4	1	1	6	0	2490000000	249	1.00E-07	0	0	0	1
198	24	9.389166	0	0	347	0	0.023	0	120119	3	4	1	2	6	0	2450000000	245	1.00E-07	0	0	0	1
198	32	9.535294	0	0	347	0	0.023	0	120119	3	4	1	1	7	0	3430000000	343	1.00E-07	0	0	0	1
198	32	9.4843	0	0	347	0	0.023	0	120119	3	4	1	2	7	0	3050000000	305	1.00E-07	0	0	0	1
199	0	0	4	940000	347	0.0115	0.023	0.5	120119	3	4	2	1	1	0	1050000	105	1.00E-04	0	0	0	1
199	0	6.021189	0	0	347	0.0115	0.023	0.5	120119	3	4	2	1	1	0	1050000	105	1.00E-04	0	0	0	1
199	0	5.919078	0	0	347	0.0115	0.023	0.5	120119	3	4	2	2	1	0	830000	83	1.00E-04	0	0	0	1
199	1	5.87564	0	0	347	0.0115	0.023	0.5	120119	3	4	2	1	2	0	751000	751	0.001	0	0	0	1
199	1	5.929419	0	0	347	0.0115	0.023	0.5	120119	3	4	2	2	2	0	850000	85	1.00E-04	0	0	0	1
199	1	5.90309	0	0	347	0.0115	0.023	0.5	120119	3	4	2	3	2	0	800000	8	1.00E-05	0	0	0	1
199	2	4.83123	0	0	347	0.0115	0.023	0.5	120119	3	4	2	1	3	0	67800	678	0.01	0	0	0	1
199	2	4.826075	0	0	347	0.0115	0.023	0.5	120119	3	4	2	2	3	0	67000	67	0.001	0	0	0	1
199	2	4.845098	0	0	347	0.0115	0.023	0.5	120119	3	4	2	3	3	0	70000	7	1.00E-04	0	0	0	1
199	4	4.311754	0	0	347	0.0115	0.023	0.5	120119	3	4	2	1	4	0	20500	205	0.01	0	0	0	1
199	4	4.30103	0	0	347	0.0115	0.023	0.5	120119	3	4	2	2	4	0	20000	20	0.001	0	0	0	1
199	10	6.332438	0	0	347	0.0115	0.023	0.5	120119	3	4	2	1	5	0	2150000	215	1.00E-04	0	0	0	1
199	10	6.113943	0	0	347	0.0115	0.023	0.5	120119	3	4	2	2	5	0	1300000	13	1.00E-05	0	0	0	1
199	10	6.477121	0	0	347	0.0115	0.023	0.5	120119	3	4	2	3	5	0	3000000	3	1.00E-06	0	0	0	1
199	24	9.136721	0	0	347	0.0115	0.023	0.5	120119	3	4	2	1	6	0	1370000000	137	1.00E-07	0	0	0	1
199	24	9.127105	0	0	347	0.0115	0.023	0.5	120119	3	4	2	2	6	0	1340000000	134	1.00E-07	0	0	0	1
199	32	9.240549	0	0	347	0.0115	0.023	0.5	120119	3	4	2	1	7	0	1740000000	174	1.00E-07	0	0	0	1
199	32	9.243038	0	0	347	0.0115	0.023	0.5	120119	3	4	2	2	7	0	1750000000	175	1.00E-07	0	0	0	1
200	0	0	4	1140000	347	0.046	0.023	2	120119	3	4	3	1	1	0	1160000	116	1.00E-04	0	0	0	1
200	0	6.064458	0	0	347	0.046	0.023	2	120119	3	4	3	1	1	0	1160000	116	1.00E-04	0	0	0	1
200	0	6.049218	0	0	347	0.046	0.023	2	120119	3	4	3	2	1	0	1120000	112	1.00E-04	0	0	0	1
200	1	2.973128	0	0	347	0.046	0.023	2	120119	3	4	3	1	2	0	940	94	0.1	0	0	0	1
200	1	2.897627	0	0	347	0.046	0.023	2	120119	3	4	3	2	2	0	790	79	0.1	0	0	0	1
200	2	1.477121	0	0	347	0.046	0.023	2	120119	3	4	3	1	3	0	30	3	0.1	0	0	0	1
200	2	1.477121	0	0	347	0.046	0.023	2	120119	3	4	3	2	3	0	30	3	0.1	0	0	0	1
200	4	0.5	0	0	347	0.046	0.023	2	120119	3	4	3	1	4	1	0	0	0.1	0	0	0	1
200	10	0.5	0	0	347	0.046	0.023	2	120119	3	4	3	1	5	1	0	0	0.1	0	0	0	1
200	24	0.5	0	0	347	0.046	0.023	2	120119	3	4	3	1	6	1	0	0	0.1	0	0	0	1
200	32	0.5	0	0	347	0.046	0.023	2	120119	3	4	3	1	7	1	0	0	0.1	0	0	0	1
201	0	0	4	960000	347	0.184	0.023	8	120119	3	4	4	1	1	0	940000	94	1.00E-04	0	0	0	1
201	0	5.973128	0	0	347	0.184	0.023	8	120119	3	4	4	1	1	0	940000	94	1.00E-04	0	0	0	1
201	0	5.991226	0	0	347	0.184	0.023	8	120119	3	4	4	2	1	0	980000	98	1.00E-04	0	0	0	1
201	1	1	0	0	347	0.184	0.023	8	120119	3	4	4	1	2	0	10	1	0.1	0	0	0	1
201	2	0.5	0	0	347	0.184	0.023	8	120119	3	4	4	1	3	1	0	0	0.1	0	0	0	1
201	4	0.5	0	0	347	0.184	0.023	8	120119	3	4	4	1	4	1	0	0	0.1	0	0	0	1
201	10	0.5	0	0	347	0.184	0.023	8	120119	3	4	4	1	5	1	0	0	0.1	0	0	0	1
201	24	0.5	0	0	347	0.184	0.023	8	120119	3	4	4	1	6	1	0	0	0.1	0	0	0	1
201	32	0.5	0	0	347	0.184	0.023	8	120119	3	4	4	1	7	1	0	0	0.1	0	0	0	1
154	0	0	4	690000	421	0	1	0	120801	3	4	1	1	1	0	710000	71	1.00E-04	0	0	0	1
154	0	5.851258	0	0	421	0	1	0	120801	3	4	1	1	1	0	710000	71	1.00E-04	0	0	0	1
154	0	5.826075	0	0	421	0	1	0	120801	3	4	1	2	1	0	670000	67	1.00E-04	0	0	0	1
154	1	6.792392	0	0	421	0	1	0	120801	3	4	1	1	2	0	6200000	62	1.00E-05	0	0	0	1
154	1	6.875061	0	0	421	0	1	0	120801	3	4	1	2	2	0	7500000	75	1.00E-05	0	0	0	1
154	2	7.577492	0	0	421	0	1	0	120801	3	4	1	1	3	0	37800000	378	1.00E-05	0	0	0	1
154	2	7.558709	0	0	421	0	1	0	120801	3	4	1	2	3	0	36200000	362	1.00E-05	0	0	0	1
154	2	7.724276	0	0	421	0	1	0	120801	3	4	1	3	3	0	53000000	53	1.00E-06	0	0	0	1
154	4	8.819544	0	0	421	0	1	0	120801	3	4	1	1	4	0	660000000	66	1.00E-07	0	0	0	1
154	4	8.851258	0	0	421	0	1	0	120801	3	4	1	2	4	0	710000000	71	1.00E-07	0	0	0	1
154	10	9.287802	0	0	421	0	1	0	120801	3	4	1	1	5	0	1940000000	194	1.00E-07	0	0	0	1
154	10	9.245513	0	0	421	0	1	0	120801	3	4	1	2	5	0	1760000000	176	1.00E-07	0	0	0	1
154	24	9.528917	0	0	421	0	1	0	120801	3	4	1	1	6	0	3380000000	338	1.00E-07	0	0	0	1
154	24	9.546543	0	0	421	0	1	0	120801	3	4	1	2	6	0	3520000000	352	1.00E-07	0	0	0	1
154	32	9.553883	0	0	421	0	1	0	120801	3	4	1	1	7	0	3580000000	358	1.00E-07	0	0	0	1
154	32	9.521138	0	0	421	0	1	0	120801	3	4	1	2	7	0	3320000000	332	1.00E-07	0	0	0	1
155	0	0	4	730000	421	0.0625	1	0.0625	120801	3	4	2	1	1	0	770000	77	1.00E-04	0	0	0	1
155	0	5.886491	0	0	421	0.0625	1	0.0625	120801	3	4	2	1	1	0	770000	77	1.00E-04	0	0	0	1
155	0	5.838849	0	0	421	0.0625	1	0.0625	120801	3	4	2	2	1	0	690000	69	1.00E-04	0	0	0	1
155	1	6.617	0	0	421	0.0625	1	0.0625	120801	3	4	2	1	2	0	4140000	414	1.00E-04	0	0	0	1
155	1	6.812913	0	0	421	0.0625	1	0.0625	120801	3	4	2	2	2	0	6500000	65	1.00E-05	0	0	0	1
155	2	7.506505	0	0	421	0.0625	1	0.0625	120801	3	4	2	1	3	0	32100000	321	1.00E-05	0	0	0	1
155	2	7.491362	0	0	421	0.0625	1	0.0625	120801	3	4	2	2	3	0	31000000	310	1.00E-05	0	0	0	1
155	2	7.716003	0	0	421	0.0625	1	0.0625	120801	3	4	2	3	3	0	52000000	52	1.00E-06	0	0	0	1
155	4	8.778151	0	0	421	0.0625	1	0.0625	120801	3	4	2	1	4	0	600000000	60	1.00E-07	0	0	0	1
155	4	8.897627	0	0	421	0.0625	1	0.0625	120801	3	4	2	2	4	0	790000000	79	1.00E-07	0	0	0	1
155	10	9.290035	0	0	421	0.0625	1	0.0625	120801	3	4	2	1	5	0	1950000000	195	1.00E-07	0	0	0	1
155	10	9.243038	0	0	421	0.0625	1	0.0625	120801	3	4	2	2	5	0	1750000000	175	1.00E-07	0	0	0	1
155	24	9.556303	0	0	421	0.0625	1	0.0625	120801	3	4	2	1	6	0	3600000000	360	1.00E-07	0	0	0	1
155	24	9.553883	0	0	421	0.0625	1	0.0625	120801	3	4	2	2	6	0	3580000000	358	1.00E-07	0	0	0	1
155	32	9.448706	0	0	421	0.0625	1	0.0625	120801	3	4	2	1	7	0	2810000000	281	1.00E-07	0	0	0	1
155	32	9.477121	0	0	421	0.0625	1	0.0625	120801	3	4	2	2	7	0	3000000000	300	1.00E-07	0	0	0	1
156	0	0	4	705000	421	0.125	1	0.125	120801	3	4	3	1	1	0	750000	75	1.00E-04	0	0	0	1
156	0	5.875061	0	0	421	0.125	1	0.125	120801	3	4	3	1	1	0	750000	75	1.00E-04	0	0	0	1
156	0	5.819544	0	0	421	0.125	1	0.125	120801	3	4	3	2	1	0	660000	66	1.00E-04	0	0	0	1
156	1	6.643453	0	0	421	0.125	1	0.125	120801	3	4	3	1	2	0	4400000	440	1.00E-04	0	0	0	1
156	1	6.732394	0	0	421	0.125	1	0.125	120801	3	4	3	2	2	0	5400000	54	1.00E-05	0	0	0	1
156	2	7.372912	0	0	421	0.125	1	0.125	120801	3	4	3	1	3	0	23600000	236	1.00E-05	0	0	0	1
156	2	7.447158	0	0	421	0.125	1	0.125	120801	3	4	3	2	3	0	28000000	28	1.00E-06	0	0	0	1
156	4	8.521138	0	0	421	0.125	1	0.125	120801	3	4	3	1	4	0	332000000	332	1.00E-06	0	0	0	1
156	4	8.716003	0	0	421	0.125	1	0.125	120801	3	4	3	2	4	0	520000000	52	1.00E-07	0	0	0	1
156	10	9.267172	0	0	421	0.125	1	0.125	120801	3	4	3	1	5	0	1850000000	185	1.00E-07	0	0	0	1
156	10	9.269513	0	0	421	0.125	1	0.125	120801	3	4	3	2	5	0	1860000000	186	1.00E-07	0	0	0	1
156	24	9.460898	0	0	421	0.125	1	0.125	120801	3	4	3	1	6	0	2890000000	289	1.00E-07	0	0	0	1
156	24	9.475671	0	0	421	0.125	1	0.125	120801	3	4	3	2	6	0	2990000000	299	1.00E-07	0	0	0	1
156	32	9.396199	0	0	421	0.125	1	0.125	120801	3	4	3	1	7	0	2490000000	249	1.00E-07	0	0	0	1
156	32	9.346353	0	0	421	0.125	1	0.125	120801	3	4	3	2	7	0	2220000000	222	1.00E-07	0	0	0	1
157	0	0	4	715000	421	0.25	1	0.25	120801	3	4	4	1	1	0	810000	81	1.00E-04	0	0	0	1
157	0	5.908485	0	0	421	0.25	1	0.25	120801	3	4	4	1	1	0	810000	81	1.00E-04	0	0	0	1
157	0	5.792392	0	0	421	0.25	1	0.25	120801	3	4	4	2	1	0	620000	62	1.00E-04	0	0	0	1
157	1	6.673942	0	0	421	0.25	1	0.25	120801	3	4	4	1	2	0	4720000	472	1.00E-04	0	0	0	1
157	1	6.724276	0	0	421	0.25	1	0.25	120801	3	4	4	2	2	0	5300000	53	1.00E-05	0	0	0	1
157	2	7.133539	0	0	421	0.25	1	0.25	120801	3	4	4	1	3	0	13600000	136	1.00E-05	0	0	0	1
157	4	7.311754	0	0	421	0.25	1	0.25	120801	3	4	4	1	4	0	20500000	205	1.00E-05	0	0	0	1
157	4	7.380211	0	0	421	0.25	1	0.25	120801	3	4	4	2	4	0	24000000	24	1.00E-06	0	0	0	1
157	4	7.322219	0	0	421	0.25	1	0.25	120801	3	4	4	3	4	0	21000000	21	1.00E-06	0	0	0	1
157	10	8.977724	0	0	421	0.25	1	0.25	120801	3	4	4	1	5	0	950000000	95	1.00E-07	0	0	0	1
157	10	8.934498	0	0	421	0.25	1	0.25	120801	3	4	4	2	5	0	860000000	86	1.00E-07	0	0	0	1
157	24	9.222716	0	0	421	0.25	1	0.25	120801	3	4	4	1	6	0	1670000000	167	1.00E-07	0	0	0	1
157	24	9.220108	0	0	421	0.25	1	0.25	120801	3	4	4	2	6	0	1660000000	166	1.00E-07	0	0	0	1
157	32	9.178977	0	0	421	0.25	1	0.25	120801	3	4	4	1	7	0	1510000000	151	1.00E-07	0	0	0	1
157	32	9.212188	0	0	421	0.25	1	0.25	120801	3	4	4	2	7	0	1630000000	163	1.00E-07	0	0	0	1
158	0	0	4	610000	421	0.5	1	0.5	120801	3	4	5	1	1	0	590000	59	1.00E-04	0	0	0	1
158	0	5.770852	0	0	421	0.5	1	0.5	120801	3	4	5	1	1	0	590000	59	1.00E-04	0	0	0	1
158	0	5.799341	0	0	421	0.5	1	0.5	120801	3	4	5	2	1	0	630000	63	1.00E-04	0	0	0	1
158	1	6.4133	0	0	421	0.5	1	0.5	120801	3	4	5	1	2	0	2590000	259	1.00E-04	0	0	0	1
158	1	6.4843	0	0	421	0.5	1	0.5	120801	3	4	5	2	2	0	3050000	305	1.00E-04	0	0	0	1
158	2	6.143015	0	0	421	0.5	1	0.5	120801	3	4	5	1	3	0	1390000	139	1.00E-04	0	0	0	1
158	2	6	0	0	421	0.5	1	0.5	120801	3	4	5	2	3	0	1000000	10	1.00E-05	0	0	0	1
158	4	5.609594	0	0	421	0.5	1	0.5	120801	3	4	5	1	4	0	407000	407	0.001	0	0	0	1
158	4	5.518514	0	0	421	0.5	1	0.5	120801	3	4	5	2	4	0	330000	33	1.00E-04	0	0	0	1
158	4	5.30103	0	0	421	0.5	1	0.5	120801	3	4	5	3	4	0	200000	2	1.00E-05	0	0	0	1
158	10	6.672098	0	0	421	0.5	1	0.5	120801	3	4	5	1	5	0	4700000	470	1.00E-04	0	0	0	1
158	10	6.732394	0	0	421	0.5	1	0.5	120801	3	4	5	2	5	0	5400000	54	1.00E-05	0	0	0	1
158	24	9.041393	0	0	421	0.5	1	0.5	120801	3	4	5	1	6	0	1100000000	110	1.00E-07	0	0	0	1
158	24	9.012837	0	0	421	0.5	1	0.5	120801	3	4	5	2	6	0	1030000000	103	1.00E-07	0	0	0	1
158	32	9.012837	0	0	421	0.5	1	0.5	120801	3	4	5	1	7	0	1030000000	103	1.00E-07	0	0	0	1
158	32	9.100371	0	0	421	0.5	1	0.5	120801	3	4	5	2	7	0	1260000000	126	1.00E-07	0	0	0	1
159	0	0	4	680000	421	1	1	1	120801	3	4	6	1	1	0	620000	62	1.00E-04	0	0	0	1
159	0	5.792392	0	0	421	1	1	1	120801	3	4	6	1	1	0	620000	62	1.00E-04	0	0	0	1
159	0	5.869232	0	0	421	1	1	1	120801	3	4	6	2	1	0	740000	74	1.00E-04	0	0	0	1
159	1	5.167317	0	0	421	1	1	1	120801	3	4	6	1	2	0	147000	147	0.001	0	0	0	1
159	2	3.775246	0	0	421	1	1	1	120801	3	4	6	1	3	0	5960	596	0.1	0	0	0	1
159	2	3.959041	0	0	421	1	1	1	120801	3	4	6	2	3	0	9100	91	0.01	0	0	0	1
159	4	4.670246	0	0	421	1	1	1	120801	3	4	6	1	4	0	46800	468	0.01	0	0	0	1
159	4	4.792392	0	0	421	1	1	1	120801	3	4	6	2	4	0	62000	62	0.001	0	0	0	1
159	10	2.447158	0	0	421	1	1	1	120801	3	4	6	1	5	0	280	28	0.1	0	0	0	1
159	10	2.857332	0	0	421	1	1	1	120801	3	4	6	2	5	0	720	72	0.1	0	0	0	1
159	24	2.556303	0	0	421	1	1	1	120801	3	4	6	1	6	0	360	36	0.1	0	0	0	1
159	32	1.845098	0	0	421	1	1	1	120801	3	4	6	1	7	0	70	7	0.1	0	0	0	1
159	32	1.69897	0	0	421	1	1	1	120801	3	4	6	2	7	0	50	5	0.1	0	0	0	1
160	0	0	4	745000	421	2	1	2	120801	3	4	7	1	1	0	840000	84	1.00E-04	0	0	0	1
160	0	5.924279	0	0	421	2	1	2	120801	3	4	7	1	1	0	840000	84	1.00E-04	0	0	0	1
160	0	5.812913	0	0	421	2	1	2	120801	3	4	7	2	1	0	650000	65	1.00E-04	0	0	0	1
160	1	4.303196	0	0	421	2	1	2	120801	3	4	7	1	2	0	20100	201	0.01	0	0	0	1
160	1	4.20412	0	0	421	2	1	2	120801	3	4	7	2	2	0	16000	16	0.001	0	0	0	1
160	2	1.477121	0	0	421	2	1	2	120801	3	4	7	1	3	0	30	3	0.1	0	0	0	1
160	2	1.845098	0	0	421	2	1	2	120801	3	4	7	2	3	0	70	7	0.1	0	0	0	1
160	4	0.5	0	0	421	2	1	2	120801	3	4	9	1	4	1	0	0	0.1	0	0	0	1
160	10	0.5	0	0	421	2	1	2	120801	3	4	11	1	5	1	0	0	0.1	0	0	0	1
160	24	0.5	0	0	421	2	1	2	120801	3	4	13	1	6	1	0	0	0.1	0	0	0	1
160	32	0.5	0	0	421	2	1	2	120801	3	4	15	1	7	1	0	0	0.1	0	0	0	1
161	0	0	4	6.00E+05	421	4	1	4	120801	3	4	16	1	1	0	540000	54	1.00E-04	0	0	0	1
161	0	5.732394	0	0	421	4	1	4	120801	3	4	16	1	1	0	540000	54	1.00E-04	0	0	0	1
161	0	5.819544	0	0	421	4	1	4	120801	3	4	16	2	1	0	660000	66	1.00E-04	0	0	0	1
161	1	3.546543	0	0	421	4	1	4	120801	3	4	16	1	2	0	3520	352	0.1	0	0	0	1
161	1	3.613842	0	0	421	4	1	4	120801	3	4	16	2	2	0	4110	411	0.1	0	0	0	1
161	1	4.49276	0	0	421	4	1	4	120801	3	4	16	3	2	0	31100	311	0.01	0	0	0	1
161	2	1.90309	0	0	421	4	1	4	120801	3	4	16	1	3	0	80	8	0.1	0	0	0	1
161	2	1.69897	0	0	421	4	1	4	120801	3	4	16	2	3	0	50	5	0.1	0	0	0	1
161	4	1.845098	0	0	421	4	1	4	120801	3	4	18	1	4	0	70	7	0.1	0	0	0	1
161	10	0.5	0	0	421	4	1	4	120801	3	4	20	1	5	1	0	0	0.1	0	0	0	1
161	24	0.5	0	0	421	4	1	4	120801	3	4	22	1	6	1	0	0	0.1	0	0	0	1
161	32	0.5	0	0	421	4	1	4	120801	3	4	24	1	7	1	0	0	0.1	0	0	0	1
162	0	0	4	610000	421	8	1	8	120801	3	4	25	1	1	0	620000	62	1.00E-04	0	0	0	1
162	0	5.792392	0	0	421	8	1	8	120801	3	4	25	1	1	0	620000	62	1.00E-04	0	0	0	1
162	0	5.778151	0	0	421	8	1	8	120801	3	4	25	2	1	0	600000	60	1.00E-04	0	0	0	1
162	1	3.322219	0	0	421	8	1	8	120801	3	4	25	1	2	0	2100	210	0.1	0	0	0	1
162	1	2.518514	0	0	421	8	1	8	120801	3	4	25	2	2	0	330	33	0.1	0	0	0	1
162	1	2.477121	0	0	421	8	1	8	120801	3	4	25	3	2	0	300	3	0.01	0	0	0	1
162	2	3.907411	0	0	421	8	1	8	120801	3	4	25	1	3	0	8080	808	0.1	0	0	0	1
162	2	3.891537	0	0	421	8	1	8	120801	3	4	25	2	3	0	7790	779	0.1	0	0	0	1
162	4	0.5	0	0	421	8	1	8	120801	3	4	27	1	4	1	0	0	0.1	0	0	0	1
162	10	1	0	0	421	8	1	8	120801	3	4	29	1	5	0	10	1	0.1	0	0	0	1
162	24	2.568202	0	0	421	8	1	8	120801	3	4	29	1	6	0	370	37	0.1	0	0	0	1
162	24	2.477121	0	0	421	8	1	8	120801	3	4	29	2	6	0	300	3	0.01	0	0	0	1
162	32	1.30103	0	0	421	8	1	8	120801	3	4	29	1	7	0	20	2	0.1	0	0	0	1
162	32	1.30103	0	0	421	8	1	8	120801	3	4	29	2	7	0	20	2	0.1	0	0	0	1
163	0	0	4	690000	47	0	0.047	0	120918	3	4	1	1	1	0	570000	57	1.00E-04	0	0	0	1
163	0	5.755875	0	0	47	0	0.047	0	120918	3	4	1	1	1	0	570000	57	1.00E-04	0	0	0	1
163	0	5.908485	0	0	47	0	0.047	0	120918	3	4	1	2	1	0	810000	81	1.00E-04	0	0	0	1
163	1	6.451786	0	0	47	0	0.047	0	120918	3	4	1	1	2	0	2830000	283	1.00E-04	0	0	0	1
163	1	6.531479	0	0	47	0	0.047	0	120918	3	4	1	2	2	0	3400000	34	1.00E-05	0	0	0	1
163	1	6.39794	0	0	47	0	0.047	0	120918	3	4	1	3	2	0	2500000	25	1.00E-05	0	0	0	1
163	2	7.217484	0	0	47	0	0.047	0	120918	3	4	1	1	3	0	16500000	165	1.00E-05	0	0	0	1
163	2	7	0	0	47	0	0.047	0	120918	3	4	1	2	3	0	10000000	10	1.00E-06	0	0	0	1
163	2	7.342423	0	0	47	0	0.047	0	120918	3	4	1	3	3	0	22000000	22	1.00E-06	0	0	0	1
163	4	8.701568	0	0	47	0	0.047	0	120918	3	4	1	1	4	0	503000000	503	1.00E-06	0	0	0	1
163	4	8.748188	0	0	47	0	0.047	0	120918	3	4	1	2	4	0	560000000	56	1.00E-07	0	0	0	1
163	4	8.568202	0	0	47	0	0.047	0	120918	3	4	1	3	4	0	370000000	37	1.00E-07	0	0	0	1
163	6	9.245513	0	0	47	0	0.047	0	120918	3	4	1	1	5	0	1760000000	176	1.00E-07	0	0	0	1
163	6	9.243038	0	0	47	0	0.047	0	120918	3	4	1	2	5	0	1750000000	175	1.00E-07	0	0	0	1
163	10	9.40654	0	0	47	0	0.047	0	120918	3	4	1	1	6	0	2550000000	255	1.00E-07	0	0	0	1
163	10	9.460898	0	0	47	0	0.047	0	120918	3	4	1	2	6	0	2890000000	289	1.00E-07	0	0	0	1
163	24	9.525045	0	0	47	0	0.047	0	120918	3	4	1	1	7	0	3350000000	335	1.00E-07	0	0	0	1
163	24	9.472756	0	0	47	0	0.047	0	120918	3	4	1	2	7	0	2970000000	297	1.00E-07	0	0	0	1
163	32	9.498311	0	0	47	0	0.047	0	120918	3	4	1	1	8	0	3150000000	315	1.00E-07	0	0	0	1
163	32	9.555094	0	0	47	0	0.047	0	120918	3	4	1	2	8	0	3590000000	359	1.00E-07	0	0	0	1
164	0	0	4	665000	47	0.0029375	0.047	0.0625	120918	3	4	2	1	1	0	620000	62	1.00E-04	0	0	0	1
164	0	5.792392	0	0	47	0.0029375	0.047	0.0625	120918	3	4	2	1	1	0	620000	62	1.00E-04	0	0	0	1
164	0	5.851258	0	0	47	0.0029375	0.047	0.0625	120918	3	4	2	2	1	0	710000	71	1.00E-04	0	0	0	1
164	1	6.451786	0	0	47	0.0029375	0.047	0.0625	120918	3	4	2	1	2	0	2830000	283	1.00E-04	0	0	0	1
164	1	6.462398	0	0	47	0.0029375	0.047	0.0625	120918	3	4	2	2	2	0	2900000	29	1.00E-05	0	0	0	1
164	1	6.690196	0	0	47	0.0029375	0.047	0.0625	120918	3	4	2	3	2	0	4900000	49	1.00E-05	0	0	0	1
164	2	7.017033	0	0	47	0.0029375	0.047	0.0625	120918	3	4	2	1	3	0	10400000	104	1.00E-05	0	0	0	1
164	2	7.20412	0	0	47	0.0029375	0.047	0.0625	120918	3	4	2	2	3	0	16000000	16	1.00E-06	0	0	0	1
164	2	7.322219	0	0	47	0.0029375	0.047	0.0625	120918	3	4	2	3	3	0	21000000	21	1.00E-06	0	0	0	1
164	4	8.564666	0	0	47	0.0029375	0.047	0.0625	120918	3	4	2	1	4	0	367000000	367	1.00E-06	0	0	0	1
164	4	8.447158	0	0	47	0.0029375	0.047	0.0625	120918	3	4	2	2	4	0	280000000	28	1.00E-07	0	0	0	1
164	4	8.643453	0	0	47	0.0029375	0.047	0.0625	120918	3	4	2	3	4	0	440000000	44	1.00E-07	0	0	0	1
164	6	9.173186	0	0	47	0.0029375	0.047	0.0625	120918	3	4	2	1	5	0	1490000000	149	1.00E-07	0	0	0	1
164	6	9.100371	0	0	47	0.0029375	0.047	0.0625	120918	3	4	2	2	5	0	1260000000	126	1.00E-07	0	0	0	1
164	10	9.334454	0	0	47	0.0029375	0.047	0.0625	120918	3	4	2	1	6	0	2160000000	216	1.00E-07	0	0	0	1
164	10	9.39794	0	0	47	0.0029375	0.047	0.0625	120918	3	4	2	2	6	0	2500000000	250	1.00E-07	0	0	0	1
164	24	9.503791	0	0	47	0.0029375	0.047	0.0625	120918	3	4	2	1	7	0	3190000000	319	1.00E-07	0	0	0	1
164	24	9.399674	0	0	47	0.0029375	0.047	0.0625	120918	3	4	2	2	7	0	2510000000	251	1.00E-07	0	0	0	1
164	32	9.545307	0	0	47	0.0029375	0.047	0.0625	120918	3	4	2	1	8	0	3510000000	351	1.00E-07	0	0	0	1
164	32	9.495544	0	0	47	0.0029375	0.047	0.0625	120918	3	4	2	2	8	0	3130000000	313	1.00E-07	0	0	0	1
165	0	0	4	585000	47	0.005875	0.047	0.125	120918	3	4	3	1	1	0	540000	54	1.00E-04	0	0	0	1
165	0	5.732394	0	0	47	0.005875	0.047	0.125	120918	3	4	3	1	1	0	540000	54	1.00E-04	0	0	0	1
165	0	5.799341	0	0	47	0.005875	0.047	0.125	120918	3	4	3	2	1	0	630000	63	1.00E-04	0	0	0	1
165	1	6.475671	0	0	47	0.005875	0.047	0.125	120918	3	4	3	1	2	0	2990000	299	1.00E-04	0	0	0	1
165	1	6.380211	0	0	47	0.005875	0.047	0.125	120918	3	4	3	2	2	0	2400000	24	1.00E-05	0	0	0	1
165	1	6.518514	0	0	47	0.005875	0.047	0.125	120918	3	4	3	3	2	0	3300000	33	1.00E-05	0	0	0	1
165	2	6.977724	0	0	47	0.005875	0.047	0.125	120918	3	4	3	1	3	0	9500000	95	1.00E-05	0	0	0	1
165	2	7.004321	0	0	47	0.005875	0.047	0.125	120918	3	4	3	2	3	0	10100000	101	1.00E-05	0	0	0	1
165	2	7.041393	0	0	47	0.005875	0.047	0.125	120918	3	4	3	3	3	0	11000000	11	1.00E-06	0	0	0	1
165	4	8.367356	0	0	47	0.005875	0.047	0.125	120918	3	4	3	1	4	0	233000000	233	1.00E-06	0	0	0	1
165	4	8.491362	0	0	47	0.005875	0.047	0.125	120918	3	4	3	2	4	0	310000000	31	1.00E-07	0	0	0	1
165	4	8.380211	0	0	47	0.005875	0.047	0.125	120918	3	4	3	3	4	0	240000000	24	1.00E-07	0	0	0	1
165	6	9.033424	0	0	47	0.005875	0.047	0.125	120918	3	4	3	1	5	0	1080000000	108	1.00E-07	0	0	0	1
165	6	8.908485	0	0	47	0.005875	0.047	0.125	120918	3	4	3	2	5	0	810000000	81	1.00E-07	0	0	0	1
165	10	9.292256	0	0	47	0.005875	0.047	0.125	120918	3	4	3	1	6	0	1960000000	196	1.00E-07	0	0	0	1
165	10	9.232996	0	0	47	0.005875	0.047	0.125	120918	3	4	3	2	6	0	1710000000	171	1.00E-07	0	0	0	1
165	24	9.374748	0	0	47	0.005875	0.047	0.125	120918	3	4	3	1	7	0	2370000000	237	1.00E-07	0	0	0	1
165	24	9.322219	0	0	47	0.005875	0.047	0.125	120918	3	4	3	2	7	0	2100000000	210	1.00E-07	0	0	0	1
165	32	9.472756	0	0	47	0.005875	0.047	0.125	120918	3	4	3	1	8	0	2970000000	297	1.00E-07	0	0	0	1
165	32	9.444045	0	0	47	0.005875	0.047	0.125	120918	3	4	3	2	8	0	2780000000	278	1.00E-07	0	0	0	1
166	0	0	4	575000	47	0.01175	0.047	0.25	120918	3	4	4	1	1	0	520000	52	1.00E-04	0	0	0	1
166	0	5.716003	0	0	47	0.01175	0.047	0.25	120918	3	4	4	1	1	0	520000	52	1.00E-04	0	0	0	1
166	0	5.799341	0	0	47	0.01175	0.047	0.25	120918	3	4	4	2	1	0	630000	63	1.00E-04	0	0	0	1
166	1	6.49276	0	0	47	0.01175	0.047	0.25	120918	3	4	4	1	2	0	3110000	311	1.00E-04	0	0	0	1
166	1	6.20412	0	0	47	0.01175	0.047	0.25	120918	3	4	4	2	2	0	1600000	16	1.00E-05	0	0	0	1
166	2	6.434569	0	0	47	0.01175	0.047	0.25	120918	3	4	4	1	3	0	2720000	272	1.00E-04	0	0	0	1
166	2	6.431364	0	0	47	0.01175	0.047	0.25	120918	3	4	4	2	3	0	2700000	27	1.00E-05	0	0	0	1
166	4	7.418301	0	0	47	0.01175	0.047	0.25	120918	3	4	4	1	4	0	26200000	262	1.00E-05	0	0	0	1
166	4	7.20412	0	0	47	0.01175	0.047	0.25	120918	3	4	4	2	4	0	16000000	16	1.00E-06	0	0	0	1
166	6	8.181844	0	0	47	0.01175	0.047	0.25	120918	3	4	4	1	5	0	152000000	152	1.00E-06	0	0	0	1
166	6	8.113943	0	0	47	0.01175	0.047	0.25	120918	3	4	4	2	5	0	130000000	13	1.00E-07	0	0	0	1
166	10	8.448706	0	0	47	0.01175	0.047	0.25	120918	3	4	4	1	6	0	281000000	281	1.00E-06	0	0	0	1
166	10	8.531479	0	0	47	0.01175	0.047	0.25	120918	3	4	4	2	6	0	340000000	34	1.00E-07	0	0	0	1
166	24	8.201397	0	0	47	0.01175	0.047	0.25	120918	3	4	4	1	7	0	159000000	159	1.00E-06	0	0	0	1
166	24	8.146128	0	0	47	0.01175	0.047	0.25	120918	3	4	4	2	7	0	140000000	14	1.00E-07	0	0	0	1
166	24	8.30103	0	0	47	0.01175	0.047	0.25	120918	3	4	4	3	7	0	200000000	20	1.00E-07	0	0	0	1
166	32	8.033424	0	0	47	0.01175	0.047	0.25	120918	3	4	4	1	8	0	108000000	108	1.00E-06	0	0	0	1
166	32	8.176091	0	0	47	0.01175	0.047	0.25	120918	3	4	4	2	8	0	150000000	15	1.00E-07	0	0	0	1
166	32	8.079181	0	0	47	0.01175	0.047	0.25	120918	3	4	4	3	8	0	120000000	12	1.00E-07	0	0	0	1
167	0	0	4	685000	47	0.0235	0.047	0.5	120918	3	4	5	1	1	0	910000	91	1.00E-04	0	0	0	1
167	0	5.959041	0	0	47	0.0235	0.047	0.5	120918	3	4	5	1	1	0	910000	91	1.00E-04	0	0	0	1
167	0	5.662758	0	0	47	0.0235	0.047	0.5	120918	3	4	5	2	1	0	460000	46	1.00E-04	0	0	0	1
167	1	5.939519	0	0	47	0.0235	0.047	0.5	120918	3	4	5	1	2	0	870000	87	1.00E-04	0	0	0	1
167	1	6.146128	0	0	47	0.0235	0.047	0.5	120918	3	4	5	2	2	0	1400000	14	1.00E-05	0	0	0	1
167	2	4.729974	0	0	47	0.0235	0.047	0.5	120918	3	4	5	1	3	0	53700	537	0.01	0	0	0	1
167	2	4.826075	0	0	47	0.0235	0.047	0.5	120918	3	4	5	2	3	0	67000	67	0.001	0	0	0	1
167	4	4.243038	0	0	47	0.0235	0.047	0.5	120918	3	4	5	1	4	0	17500	175	0.01	0	0	0	1
167	4	4.230449	0	0	47	0.0235	0.047	0.5	120918	3	4	5	2	4	0	17000	17	0.001	0	0	0	1
167	6	4.469822	0	0	47	0.0235	0.047	0.5	120918	3	4	5	1	5	0	29500	295	0.01	0	0	0	1
167	6	4.462398	0	0	47	0.0235	0.047	0.5	120918	3	4	5	2	5	0	29000	29	0.001	0	0	0	1
167	10	4.41162	0	0	47	0.0235	0.047	0.5	120918	3	4	5	1	6	0	25800	258	0.01	0	0	0	1
167	10	4.278754	0	0	47	0.0235	0.047	0.5	120918	3	4	5	2	6	0	19000	19	0.001	0	0	0	1
167	24	8.033424	0	0	47	0.0235	0.047	0.5	120918	3	4	5	1	7	0	108000000	108	1.00E-06	0	0	0	1
167	24	8.146128	0	0	47	0.0235	0.047	0.5	120918	3	4	5	2	7	0	140000000	14	1.00E-07	0	0	0	1
167	32	8.367356	0	0	47	0.0235	0.047	0.5	120918	3	4	5	1	8	0	233000000	233	1.00E-06	0	0	0	1
167	32	8.544068	0	0	47	0.0235	0.047	0.5	120918	3	4	5	2	8	0	350000000	35	1.00E-07	0	0	0	1
168	0	0	4	650000	47	0.047	0.047	1	120918	3	4	6	1	1	0	650000	65	1.00E-04	0	0	0	1
168	0	5.812913	0	0	47	0.047	0.047	1	120918	3	4	6	1	1	0	650000	65	1.00E-04	0	0	0	1
168	0	5.812913	0	0	47	0.047	0.047	1	120918	3	4	6	2	1	0	650000	65	1.00E-04	0	0	0	1
168	1	5.178977	0	0	47	0.047	0.047	1	120918	3	4	6	1	2	0	151000	151	0.001	0	0	0	1
168	1	4.778151	0	0	47	0.047	0.047	1	120918	3	4	6	2	2	0	60000	6	1.00E-04	0	0	0	1
168	2	3.609594	0	0	47	0.047	0.047	1	120918	3	4	6	1	3	0	4070	407	0.1	0	0	0	1
168	2	3.677607	0	0	47	0.047	0.047	1	120918	3	4	6	2	3	0	4760	476	0.1	0	0	0	1
168	2	3.653213	0	0	47	0.047	0.047	1	120918	3	4	6	3	3	0	4500	45	0.01	0	0	0	1
168	4	3.025306	0	0	47	0.047	0.047	1	120918	3	4	6	1	4	0	1060	106	0.1	0	0	0	1
168	4	3.037426	0	0	47	0.047	0.047	1	120918	3	4	6	2	4	0	1090	109	0.1	0	0	0	1
168	4	2.845098	0	0	47	0.047	0.047	1	120918	3	4	6	3	4	0	700	7	0.01	0	0	0	1
168	6	2.826075	0	0	47	0.047	0.047	1	120918	3	4	6	1	5	0	670	67	0.1	0	0	0	1
168	6	3	0	0	47	0.047	0.047	1	120918	3	4	6	2	5	0	1000	10	0.01	0	0	0	1
168	10	2.380211	0	0	47	0.047	0.047	1	120918	3	4	6	1	6	0	240	24	0.1	0	0	0	1
168	10	2.477121	0	0	47	0.047	0.047	1	120918	3	4	6	2	6	0	300	30	0.1	0	0	0	1
168	24	0.5	0	0	47	0.047	0.047	1	120918	3	4	8	1	7	1	0	0	0.1	0	0	0	1
168	32	0.5	0	0	47	0.047	0.047	1	120918	3	4	10	1	8	1	0	0	0.1	0	0	0	1
169	0	0	4	740000	47	0.094	0.047	2	120918	3	4	11	1	1	0	480000	48	1.00E-04	0	0	0	1
169	0	5.681241	0	0	47	0.094	0.047	2	120918	3	4	11	1	1	0	480000	48	1.00E-04	0	0	0	1
169	0	6	0	0	47	0.094	0.047	2	120918	3	4	11	2	1	0	1000000	100	1.00E-04	0	0	0	1
169	1	4.071882	0	0	47	0.094	0.047	2	120918	3	4	11	1	2	0	11800	118	0.01	0	0	0	1
169	1	4.041393	0	0	47	0.094	0.047	2	120918	3	4	11	2	2	0	11000	11	0.001	0	0	0	1
169	2	3.480007	0	0	47	0.094	0.047	2	120918	3	4	11	1	3	0	3020	302	0.1	0	0	0	1
169	2	3.475671	0	0	47	0.094	0.047	2	120918	3	4	11	2	3	0	2990	299	0.1	0	0	0	1
169	2	3.568202	0	0	47	0.094	0.047	2	120918	3	4	11	3	3	0	3700	37	0.01	0	0	0	1
169	4	3.117271	0	0	47	0.094	0.047	2	120918	3	4	11	1	4	0	1310	131	0.1	0	0	0	1
169	4	3.290035	0	0	47	0.094	0.047	2	120918	3	4	11	2	4	0	1950	195	0.1	0	0	0	1
169	6	3.004321	0	0	47	0.094	0.047	2	120918	3	4	11	1	5	0	1010	101	0.1	0	0	0	1
169	6	3.041393	0	0	47	0.094	0.047	2	120918	3	4	11	2	5	0	1100	11	0.01	0	0	0	1
169	10	2.579784	0	0	47	0.094	0.047	2	120918	3	4	11	1	6	0	380	38	0.1	0	0	0	1
169	10	2.518514	0	0	47	0.094	0.047	2	120918	3	4	11	2	6	0	330	33	0.1	0	0	0	1
169	24	2	0	0	47	0.094	0.047	2	120918	3	4	11	1	7	0	100	10	0.1	0	0	0	1
169	24	2.041393	0	0	47	0.094	0.047	2	120918	3	4	11	2	7	0	110	11	0.1	0	0	0	1
169	32	1.69897	0	0	47	0.094	0.047	2	120918	3	4	11	1	8	0	50	5	0.1	0	0	0	1
169	32	1.954243	0	0	47	0.094	0.047	2	120918	3	4	11	2	8	0	90	9	0.1	0	0	0	1
170	0	0	4	625000	47	0.188	0.047	4	120918	3	4	12	1	1	0	570000	57	1.00E-04	0	0	0	1
170	0	5.755875	0	0	47	0.188	0.047	4	120918	3	4	12	1	1	0	570000	57	1.00E-04	0	0	0	1
170	0	5.832509	0	0	47	0.188	0.047	4	120918	3	4	12	2	1	0	680000	68	1.00E-04	0	0	0	1
170	1	3.702431	0	0	47	0.188	0.047	4	120918	3	4	12	1	2	0	5040	504	0.1	0	0	0	1
170	1	3.622214	0	0	47	0.188	0.047	4	120918	3	4	12	2	2	0	4190	419	0.1	0	0	0	1
170	1	3.60206	0	0	47	0.188	0.047	4	120918	3	4	12	3	2	0	4000	40	0.01	0	0	0	1
170	2	3.617	0	0	47	0.188	0.047	4	120918	3	4	12	1	3	0	4140	414	0.1	0	0	0	1
170	2	3.605305	0	0	47	0.188	0.047	4	120918	3	4	12	2	3	0	4030	403	0.1	0	0	0	1
170	4	3.419956	0	0	47	0.188	0.047	4	120918	3	4	12	1	4	0	2630	263	0.1	0	0	0	1
170	4	3.49693	0	0	47	0.188	0.047	4	120918	3	4	12	2	4	0	3140	314	0.1	0	0	0	1
170	6	3.11059	0	0	47	0.188	0.047	4	120918	3	4	12	1	5	0	1290	129	0.1	0	0	0	1
170	6	3.176091	0	0	47	0.188	0.047	4	120918	3	4	12	2	5	0	1500	15	0.01	0	0	0	1
170	10	3.049218	0	0	47	0.188	0.047	4	120918	3	4	12	1	6	0	1120	112	0.1	0	0	0	1
170	10	3.041393	0	0	47	0.188	0.047	4	120918	3	4	12	2	6	0	1100	110	0.1	0	0	0	1
170	24	1	0	0	47	0.188	0.047	4	120918	3	4	12	1	7	0	10	1	0.1	0	0	0	1
170	32	0.5	0	0	47	0.188	0.047	4	120918	3	4	14	1	8	1	0	0	0.1	0	0	0	1
171	0	0	4	675000	47	0.376	0.047	8	120918	3	4	15	1	1	0	710000	71	1.00E-04	0	0	0	1
171	0	5.851258	0	0	47	0.376	0.047	8	120918	3	4	15	1	1	0	710000	71	1.00E-04	0	0	0	1
171	0	5.80618	0	0	47	0.376	0.047	8	120918	3	4	15	2	1	0	640000	64	1.00E-04	0	0	0	1
171	1	3.487138	0	0	47	0.376	0.047	8	120918	3	4	15	1	2	0	3070	307	0.1	0	0	0	1
171	1	3.439333	0	0	47	0.376	0.047	8	120918	3	4	15	2	2	0	2750	275	0.1	0	0	0	1
171	1	3.623249	0	0	47	0.376	0.047	8	120918	3	4	15	3	2	0	4200	42	0.01	0	0	0	1
171	2	3.549003	0	0	47	0.376	0.047	8	120918	3	4	15	1	3	0	3540	354	0.1	0	0	0	1
171	2	3.326336	0	0	47	0.376	0.047	8	120918	3	4	15	2	3	0	2120	212	0.1	0	0	0	1
171	4	3.4133	0	0	47	0.376	0.047	8	120918	3	4	15	1	4	0	2590	259	0.1	0	0	0	1
171	4	3.44248	0	0	47	0.376	0.047	8	120918	3	4	15	2	4	0	2770	277	0.1	0	0	0	1
171	6	3.247973	0	0	47	0.376	0.047	8	120918	3	4	15	1	5	0	1770	177	0.1	0	0	0	1
171	10	2.982271	0	0	47	0.376	0.047	8	120918	3	4	15	1	6	0	960	96	0.1	0	0	0	1
171	10	2.851258	0	0	47	0.376	0.047	8	120918	3	4	15	2	6	0	710	71	0.1	0	0	0	1
171	24	0.5	0	0	47	0.376	0.047	8	120918	3	4	17	1	7	1	0	0	0.01	0	0	0	1
171	32	0.5	0	0	47	0.376	0.047	8	120918	3	4	19	1	8	1	0	0	0.1	0	0	0	1
278	0	0	4	920000	47	0	0	0	130403	1	6	5	1	1	0	860000	86	1.00E-04	0	0.75	0	2
278	0	5.934498	0	0	47	0	0	0	130403	1	6	5	1	1	0	860000	86	1.00E-04	0	0.75	0	2
278	0	5.954243	0	0	47	0	0	0	130403	1	6	5	2	1	0	900000	9	1.00E-05	0	0.75	0	2
278	0	6	0	0	47	0	0	0	130403	1	6	5	3	1	0	1000000	1	1.00E-06	0	0.75	0	2
278	1	6.494155	0	0	47	0	0	0	130403	1	6	5	1	2	0	3120000	312	1.00E-04	0	0.75	0	2
278	1	6.643453	0	0	47	0	0	0	130403	1	6	5	2	2	0	4400000	44	1.00E-05	0	0.75	0	2
278	1	6.30103	0	0	47	0	0	0	130403	1	6	5	3	2	0	2000000	2	1.00E-06	0	0.75	0	2
278	2	7.158362	0	0	47	0	0	0	130403	1	6	5	1	3	0	14400000	144	1.00E-05	0	0.75	0	2
278	2	7.20412	0	0	47	0	0	0	130403	1	6	5	2	3	0	16000000	16	1.00E-06	0	0.75	0	2
278	2	7.30103	0	0	47	0	0	0	130403	1	6	5	3	3	0	20000000	2	1.00E-07	0	0.75	0	2
278	4	8.593286	0	0	47	0	0	0	130403	1	6	5	1	4	0	392000000	392	1.00E-06	0	0.75	0	2
278	4	8.653213	0	0	47	0	0	0	130403	1	6	5	2	4	0	450000000	45	1.00E-07	0	0.75	0	2
278	4	8.90309	0	0	47	0	0	0	130403	1	6	5	3	4	0	800000000	8	1.00E-08	0	0.75	0	2
278	6	9.064458	0	0	47	0	0	0	130403	1	6	5	1	5	0	1160000000	1160	1.00E-06	0	0.75	0	2
278	6	9.133539	0	0	47	0	0	0	130403	1	6	5	2	5	0	1360000000	136	1.00E-07	0	0.75	0	2
278	6	9.041393	0	0	47	0	0	0	130403	1	6	5	3	5	0	1100000000	11	1.00E-08	0	0.75	0	2
278	9	9.128399	0	0	47	0	0	0	130403	1	6	5	1	6	0	1340000000	1344	1.00E-06	0	0.75	0	2
278	9	9.245513	0	0	47	0	0	0	130403	1	6	5	2	6	0	1760000000	176	1.00E-07	0	0.75	0	2
278	9	9.20412	0	0	47	0	0	0	130403	1	6	5	3	6	0	1600000000	16	1.00E-08	0	0.75	0	2
278	12	9.2284	0	0	47	0	0	0	130403	1	6	5	1	7	0	1690000000	1692	1.00E-06	0	0.75	0	2
278	12	9.494155	0	0	47	0	0	0	130403	1	6	5	2	7	0	3120000000	312	1.00E-07	0	0.75	0	2
278	12	9.447158	0	0	47	0	0	0	130403	1	6	5	3	7	0	2800000000	28	1.00E-08	0	0.75	0	2
278	22	9.546543	0	0	47	0	0	0	130403	1	6	5	1	8	0	3520000000	352	1.00E-07	0	0.75	0	2
278	22	9.681241	0	0	47	0	0	0	130403	1	6	5	2	8	0	4800000000	48	1.00E-08	0	0.75	0	2
278	24	9.666518	0	0	47	0	0	0	130403	1	6	5	1	9	0	4640000000	464	1.00E-07	0	0.75	0	2
278	24	9.716003	0	0	47	0	0	0	130403	1	6	5	2	9	0	5200000000	52	1.00E-08	0	0.75	0	2
278	28	9.515874	0	0	47	0	0	0	130403	1	6	5	1	10	0	3280000000	328	1.00E-07	0	0.75	0	2
278	28	9.579784	0	0	47	0	0	0	130403	1	6	5	2	10	0	3800000000	38	1.00E-08	0	0.75	0	2
280	0	0	4	875000	47	0	0	0	130403	1	6	6	1	1	0	750000	75	1.00E-04	0.25	0.75	0.3333333	2
280	0	5.875061	0	0	47	0	0	0	130403	1	6	6	1	1	0	750000	75	1.00E-04	0.25	0.75	0.3333333	2
280	0	6	0	0	47	0	0	0	130403	1	6	6	2	1	0	1000000	10	1.00E-05	0.25	0.75	0.3333333	2
280	1	3.862131	0	0	47	0	0	0	130403	1	6	6	1	2	0	7280	728	0.1	0.25	0.75	0.3333333	2
280	1	3.78533	0	0	47	0	0	0	130403	1	6	6	2	2	0	6100	61	0.01	0.25	0.75	0.3333333	2
280	1	3.69897	0	0	47	0	0	0	130403	1	6	6	3	2	0	5000	5	0.001	0.25	0.75	0.3333333	2
280	2	4.199755	0	0	47	0	0	0	130403	1	6	6	1	3	0	15840	1584	0.1	0.25	0.75	0.3333333	2
280	2	4.264818	0	0	47	0	0	0	130403	1	6	6	2	3	0	18400	184	0.01	0.25	0.75	0.3333333	2
280	2	4.20412	0	0	47	0	0	0	130403	1	6	6	3	3	0	16000	16	0.001	0.25	0.75	0.3333333	2
280	4	4.120574	0	0	47	0	0	0	130403	1	6	6	1	4	0	13200	1320	0.1	0.25	0.75	0.3333333	2
280	4	4.149219	0	0	47	0	0	0	130403	1	6	6	2	4	0	14100	141	0.01	0.25	0.75	0.3333333	2
280	4	4.079181	0	0	47	0	0	0	130403	1	6	6	3	4	0	12000	12	0.001	0.25	0.75	0.3333333	2
280	6	3.987666	0	0	47	0	0	0	130403	1	6	6	1	5	0	9720	972	0.1	0.25	0.75	0.3333333	2
280	6	4.093422	0	0	47	0	0	0	130403	1	6	6	2	5	0	12400	124	0.01	0.25	0.75	0.3333333	2
280	6	4.113943	0	0	47	0	0	0	130403	1	6	6	3	5	0	13000	13	0.001	0.25	0.75	0.3333333	2
280	9	4.482874	0	0	47	0	0	0	130403	1	6	6	1	6	0	30400	304	0.01	0.25	0.75	0.3333333	2
280	9	4.690196	0	0	47	0	0	0	130403	1	6	6	2	6	0	49000	49	0.001	0.25	0.75	0.3333333	2
280	9	4.69897	0	0	47	0	0	0	130403	1	6	6	3	6	0	50000	5	1.00E-04	0.25	0.75	0.3333333	2
280	12	5.235528	0	0	47	0	0	0	130403	1	6	6	1	7	0	172000	172	0.001	0.25	0.75	0.3333333	2
280	12	5.113943	0	0	47	0	0	0	130403	1	6	6	2	7	0	130000	13	1.00E-04	0.25	0.75	0.3333333	2
280	12	5.30103	0	0	47	0	0	0	130403	1	6	6	3	7	0	200000	2	1.00E-05	0.25	0.75	0.3333333	2
280	22	9.006894	0	0	47	0	0	0	130403	1	6	6	1	8	0	1020000000	1016	1.00E-06	0.25	0.75	0.3333333	2
280	22	9.049218	0	0	47	0	0	0	130403	1	6	6	2	8	0	1120000000	112	1.00E-07	0.25	0.75	0.3333333	2
280	22	9	0	0	47	0	0	0	130403	1	6	6	3	8	0	1000000000	10	1.00E-08	0.25	0.75	0.3333333	2
280	24	9.155943	0	0	47	0	0	0	130403	1	6	6	1	9	0	1430000000	1432	1.00E-06	0.25	0.75	0.3333333	2
280	24	9.394452	0	0	47	0	0	0	130403	1	6	6	2	9	0	2480000000	248	1.00E-07	0.25	0.75	0.3333333	2
280	24	9.278754	0	0	47	0	0	0	130403	1	6	6	3	9	0	1900000000	19	1.00E-08	0.25	0.75	0.3333333	2
280	28	9.565848	0	0	47	0	0	0	130403	1	6	6	1	10	0	3680000000	368	1.00E-07	0.25	0.75	0.3333333	2
280	28	9.556303	0	0	47	0	0	0	130403	1	6	6	2	10	0	3600000000	36	1.00E-08	0.25	0.75	0.3333333	2
282	0	0	4	843333.3	47	0	0	0	130403	1	6	7	1	1	0	830000	83	1.00E-04	1	0.75	1.333333	2
282	0	5.919078	0	0	47	0	0	0	130403	1	6	7	1	1	0	830000	83	1.00E-04	1	0.75	1.333333	2
282	0	5.845098	0	0	47	0	0	0	130403	1	6	7	2	1	0	700000	7	1.00E-05	1	0.75	1.333333	2
282	0	6	0	0	47	0	0	0	130403	1	6	7	3	1	0	1000000	1	1.00E-06	1	0.75	1.333333	2
282	1	2.361728	0	0	47	0	0	0	130403	1	6	7	1	2	0	230	23	0.1	1	0.75	1.333333	2
282	2	0.5	0	0	47	0	0	0	130403	1	6	7	1	3	1	0	0	0.001	1	0.75	1.333333	2
282	4	0.5	0	0	47	0	0	0	130403	1	6	7	1	4	1	0	0	0.001	1	0.75	1.333333	2
282	6	0.5	0	0	47	0	0	0	130403	1	6	7	1	5	1	0	0	0.001	1	0.75	1.333333	2
282	9	0.5	0	0	47	0	0	0	130403	1	6	7	1	6	1	0	0	0.001	1	0.75	1.333333	2
282	12	0.5	0	0	47	0	0	0	130403	1	6	7	1	7	1	0	0	0.001	1	0.75	1.333333	2
282	22	0.5	0	0	47	0	0	0	130403	1	6	7	1	8	1	0	0	0.001	1	0.75	1.333333	2
282	24	0.5	0	0	47	0	0	0	130403	1	6	7	1	9	1	0	0	0.001	1	0.75	1.333333	2
282	28	0.5	0	0	47	0	0	0	130403	1	6	7	1	10	1	0	0	0.001	1	0.75	1.333333	2
284	0	0	4	1093333	47	0	0	0	130403	1	6	8	1	1	0	780000	78	1.00E-04	8	0.75	10.66667	2
284	0	5.892095	0	0	47	0	0	0	130403	1	6	8	1	1	0	780000	78	1.00E-04	8	0.75	10.66667	2
284	0	5.69897	0	0	47	0	0	0	130403	1	6	8	2	1	0	500000	5	1.00E-05	8	0.75	10.66667	2
284	0	6.30103	0	0	47	0	0	0	130403	1	6	8	3	1	0	2000000	2	1.00E-06	8	0.75	10.66667	2
284	1	0.5	0	0	47	0	0	0	130403	1	6	8	1	2	1	0	0	0.001	8	0.75	10.66667	2
284	2	0.5	0	0	47	0	0	0	130403	1	6	8	1	3	1	0	0	0.001	8	0.75	10.66667	2
284	4	0.5	0	0	47	0	0	0	130403	1	6	8	1	4	1	0	0	0.001	8	0.75	10.66667	2
284	6	0.5	0	0	47	0	0	0	130403	1	6	8	1	5	1	0	0	0.001	8	0.75	10.66667	2
284	9	0.5	0	0	47	0	0	0	130403	1	6	8	1	6	1	0	0	0.001	8	0.75	10.66667	2
284	12	0.5	0	0	47	0	0	0	130403	1	6	8	1	7	1	0	0	0.001	8	0.75	10.66667	2
284	22	0.5	0	0	47	0	0	0	130403	1	6	8	1	8	1	0	0	0.001	8	0.75	10.66667	2
284	24	0.5	0	0	47	0	0	0	130403	1	6	8	1	9	1	0	0	0.001	8	0.75	10.66667	2
284	28	0.5	0	0	47	0	0	0	130403	1	6	8	1	10	1	0	0	0.001	8	0.75	10.66667	2
287	0	0	4	1226667	347	0	0	0	1304032	1	6	1	1	1	0	580000	58	1.00E-04	0	0.5	0	2
287	0	5.763428	0	0	347	0	0	0	1304032	1	6	1	1	1	0	580000	58	1.00E-04	0	0.5	0	2
287	0	6.041393	0	0	347	0	0	0	1304032	1	6	1	2	1	0	1100000	11	1.00E-05	0	0.5	0	2
287	0	6.30103	0	0	347	0	0	0	1304032	1	6	1	3	1	0	2000000	2	1.00E-06	0	0.5	0	2
287	1	6	0	0	347	0	0	0	1304032	1	6	1	1	2	0	1000000	100	1.00E-04	0	0.5	0	2
287	1	6.079181	0	0	347	0	0	0	1304032	1	6	1	2	2	0	1200000	12	1.00E-05	0	0.5	0	2
287	1	6	0	0	347	0	0	0	1304032	1	6	1	3	2	0	1000000	1	1.00E-06	0	0.5	0	2
287	2	7.064458	0	0	347	0	0	0	1304032	1	6	1	1	3	0	11600000	116	1.00E-05	0	0.5	0	2
287	2	7.342423	0	0	347	0	0	0	1304032	1	6	1	2	3	0	22000000	22	1.00E-06	0	0.5	0	2
287	2	7.477121	0	0	347	0	0	0	1304032	1	6	1	3	3	0	30000000	3	1.00E-07	0	0.5	0	2
287	4	8.783904	0	0	347	0	0	0	1304032	1	6	1	1	4	0	608000000	608	1.00E-06	0	0.5	0	2
287	4	8.832509	0	0	347	0	0	0	1304032	1	6	1	2	4	0	680000000	68	1.00E-07	0	0.5	0	2
287	4	8.477121	0	0	347	0	0	0	1304032	1	6	1	3	4	0	300000000	3	1.00E-08	0	0.5	0	2
287	6	9.101747	0	0	347	0	0	0	1304032	1	6	1	1	5	0	1260000000	1264	1.00E-06	0	0.5	0	2
287	6	9.193125	0	0	347	0	0	0	1304032	1	6	1	2	5	0	1560000000	156	1.00E-07	0	0.5	0	2
287	6	9.079181	0	0	347	0	0	0	1304032	1	6	1	3	5	0	1200000000	12	1.00E-08	0	0.5	0	2
287	9	9.073352	0	0	347	0	0	0	1304032	1	6	1	1	6	0	1180000000	1184	1.00E-06	0	0.5	0	2
287	9	9.064458	0	0	347	0	0	0	1304032	1	6	1	2	6	0	1160000000	116	1.00E-07	0	0.5	0	2
287	9	9.278754	0	0	347	0	0	0	1304032	1	6	1	3	6	0	1900000000	19	1.00E-08	0	0.5	0	2
287	12	9.030195	0	0	347	0	0	0	1304032	1	6	1	1	7	0	1070000000	1072	1.00E-06	0	0.5	0	2
287	12	9.350248	0	0	347	0	0	0	1304032	1	6	1	2	7	0	2240000000	224	1.00E-07	0	0.5	0	2
287	12	9.230449	0	0	347	0	0	0	1304032	1	6	1	3	7	0	1700000000	17	1.00E-08	0	0.5	0	2
287	22	9.0103	0	0	347	0	0	0	1304032	1	6	1	1	8	0	1020000000	1024	1.00E-06	0	0.5	0	2
287	22	9.326336	0	0	347	0	0	0	1304032	1	6	1	2	8	0	2120000000	212	1.00E-07	0	0.5	0	2
287	22	9.342423	0	0	347	0	0	0	1304032	1	6	1	3	8	0	2200000000	22	1.00E-08	0	0.5	0	2
287	24	9.148603	0	0	347	0	0	0	1304032	1	6	1	1	9	0	1410000000	1408	1.00E-06	0	0.5	0	2
287	24	9.245513	0	0	347	0	0	0	1304032	1	6	1	2	9	0	1760000000	176	1.00E-07	0	0.5	0	2
287	24	9.113943	0	0	347	0	0	0	1304032	1	6	1	3	9	0	1300000000	13	1.00E-08	0	0.5	0	2
287	28	9.221153	0	0	347	0	0	0	1304032	1	6	1	1	10	0	1660000000	1664	1.00E-06	0	0.5	0	2
287	28	9.245513	0	0	347	0	0	0	1304032	1	6	1	2	10	0	1760000000	176	1.00E-07	0	0.5	0	2
287	28	9.30103	0	0	347	0	0	0	1304032	1	6	1	3	10	0	2000000000	20	1.00E-08	0	0.5	0	2
291	0	0	4	720000	347	0	0	0	1304032	1	6	2	1	1	0	760000	76	1.00E-04	0.19	0.5	0.38	2
291	0	5.880814	0	0	347	0	0	0	1304032	1	6	2	1	1	0	760000	76	1.00E-04	0.19	0.5	0.38	2
291	0	5.60206	0	0	347	0	0	0	1304032	1	6	2	2	1	0	400000	4	1.00E-05	0.19	0.5	0.38	2
291	0	6	0	0	347	0	0	0	1304032	1	6	2	3	1	0	1000000	1	1.00E-06	0.19	0.5	0.38	2
291	1	0.5	0	0	347	0	0	0	1304032	1	6	2	1	2	1	0	0	0.01	0.19	0.5	0.38	2
291	2	0.5	0	0	347	0	0	0	1304032	1	6	2	1	3	1	0	0	0.01	0.19	0.5	0.38	2
291	4	0.5	0	0	347	0	0	0	1304032	1	6	2	1	4	1	0	0	0.01	0.19	0.5	0.38	2
291	6	0.5	0	0	347	0	0	0	1304032	1	6	2	1	5	1	0	0	0.01	0.19	0.5	0.38	2
291	9	3.494155	0	0	347	0	0	0	1304032	1	6	2	1	6	0	3120	312	0.1	0.19	0.5	0.38	2
291	9	3.544068	0	0	347	0	0	0	1304032	1	6	2	2	6	0	3500	35	0.01	0.19	0.5	0.38	2
291	9	3	0	0	347	0	0	0	1304032	1	6	2	3	6	0	1000	1	0.001	0.19	0.5	0.38	2
291	12	4.020361	0	0	347	0	0	0	1304032	1	6	2	1	7	0	10480	1048	0.1	0.19	0.5	0.38	2
291	12	4.235528	0	0	347	0	0	0	1304032	1	6	2	2	7	0	17200	172	0.01	0.19	0.5	0.38	2
291	12	4.322219	0	0	347	0	0	0	1304032	1	6	2	3	7	0	21000	21	0.001	0.19	0.5	0.38	2
291	22	5.822168	0	0	347	0	0	0	1304032	1	6	2	1	8	0	664000	664	0.001	0.19	0.5	0.38	2
291	22	5.838849	0	0	347	0	0	0	1304032	1	6	2	2	8	0	690000	69	1.00E-04	0.19	0.5	0.38	2
291	22	5.954243	0	0	347	0	0	0	1304032	1	6	2	3	8	0	900000	9	1.00E-05	0.19	0.5	0.38	2
291	24	4.741939	0	0	347	0	0	0	1304032	1	6	2	1	9	0	55200	552	0.01	0.19	0.5	0.38	2
291	24	4.792392	0	0	347	0	0	0	1304032	1	6	2	2	9	0	62000	62	0.001	0.19	0.5	0.38	2
291	24	4.60206	0	0	347	0	0	0	1304032	1	6	2	3	9	0	40000	4	1.00E-04	0.19	0.5	0.38	2
291	28	7.673942	0	0	347	0	0	0	1304032	1	6	2	1	10	0	47200000	472	1.00E-05	0.19	0.5	0.38	2
291	28	7.633468	0	0	347	0	0	0	1304032	1	6	2	2	10	0	43000000	43	1.00E-06	0.19	0.5	0.38	2
291	28	7.60206	0	0	347	0	0	0	1304032	1	6	2	3	10	0	40000000	4	1.00E-07	0.19	0.5	0.38	2
295	0	0	4	850000	347	0	0	0	1304032	1	6	3	1	1	0	700000	70	1.00E-04	0.76	0.5	1.52	2
295	0	5.845098	0	0	347	0	0	0	1304032	1	6	3	1	1	0	700000	70	1.00E-04	0.76	0.5	1.52	2
295	0	6	0	0	347	0	0	0	1304032	1	6	3	2	1	0	1000000	10	1.00E-05	0.76	0.5	1.52	2
295	1	0.5	0	0	347	0	0	0	1304032	1	6	3	1	2	1	0	0	0.01	0.76	0.5	1.52	2
295	2	0.5	0	0	347	0	0	0	1304032	1	6	3	1	3	1	0	0	0.01	0.76	0.5	1.52	2
295	4	0.5	0	0	347	0	0	0	1304032	1	6	3	1	4	1	0	0	0.01	0.76	0.5	1.52	2
295	6	0.5	0	0	347	0	0	0	1304032	1	6	3	1	5	1	0	0	0.01	0.76	0.5	1.52	2
295	9	0.5	0	0	347	0	0	0	1304032	1	6	3	1	6	1	0	0	0.01	0.76	0.5	1.52	2
295	12	0.5	0	0	347	0	0	0	1304032	1	6	3	1	7	1	0	0	0.01	0.76	0.5	1.52	2
295	22	0.5	0	0	347	0	0	0	1304032	1	6	3	1	8	1	0	0	0.01	0.76	0.5	1.52	2
295	24	0.5	0	0	347	0	0	0	1304032	1	6	3	1	9	1	0	0	0.01	0.76	0.5	1.52	2
295	28	0.5	0	0	347	0	0	0	1304032	1	6	3	1	10	1	0	0	0.01	0.76	0.5	1.52	2
299	0	0	4	876666.7	347	0	0	0	1304032	1	6	4	1	1	0	630000	63	1.00E-04	6.08	0.5	12.16	2
299	0	5.799341	0	0	347	0	0	0	1304032	1	6	4	1	1	0	630000	63	1.00E-04	6.08	0.5	12.16	2
299	0	6	0	0	347	0	0	0	1304032	1	6	4	2	1	0	1000000	10	1.00E-05	6.08	0.5	12.16	2
299	0	6	0	0	347	0	0	0	1304032	1	6	4	3	1	0	1000000	1	1.00E-06	6.08	0.5	12.16	2
299	1	0.5	0	0	347	0	0	0	1304032	1	6	4	1	2	1	0	0	0.01	6.08	0.5	12.16	2
299	2	0.5	0	0	347	0	0	0	1304032	1	6	4	1	3	1	0	0	0.01	6.08	0.5	12.16	2
299	4	0.5	0	0	347	0	0	0	1304032	1	6	4	1	4	1	0	0	0.01	6.08	0.5	12.16	2
299	6	0.5	0	0	347	0	0	0	1304032	1	6	4	1	5	1	0	0	0.01	6.08	0.5	12.16	2
299	9	0.5	0	0	347	0	0	0	1304032	1	6	4	1	6	1	0	0	0.01	6.08	0.5	12.16	2
299	12	0.5	0	0	347	0	0	0	1304032	1	6	4	1	7	1	0	0	0.01	6.08	0.5	12.16	2
299	22	0.5	0	0	347	0	0	0	1304032	1	6	4	1	8	1	0	0	0.01	6.08	0.5	12.16	2
299	24	0.5	0	0	347	0	0	0	1304032	1	6	4	1	9	1	0	0	0.01	6.08	0.5	12.16	2
299	28	0.5	0	0	347	0	0	0	1304032	1	6	4	1	10	1	0	0	0.01	6.08	0.5	12.16	2
277	0	0	4	996000	47	0	0	0	130425	1	6	6	1	1	0	748000	748	0.001	0	0.75	0	2
277	0	5.873902	0	0	47	0	0	0	130425	1	6	6	1	1	0	748000	748	0.001	0	0.75	0	2
277	0	6.093422	0	0	47	0	0	0	130425	1	6	6	2	1	0	1240000	124	1.00E-04	0	0.75	0	2
277	0	6	0	0	47	0	0	0	130425	1	6	6	3	1	0	1000000	10	1.00E-05	0	0.75	0	2
277	0.5	6.225309	0	0	47	0	0	0	130425	1	6	6	1	2	0	1680000	168	1.00E-04	0	0.75	0	2
277	0.5	6.146128	0	0	47	0	0	0	130425	1	6	6	2	2	0	1400000	14	1.00E-05	0	0.75	0	2
277	0.5	6.60206	0	0	47	0	0	0	130425	1	6	6	3	2	0	4000000	4	1.00E-06	0	0.75	0	2
277	1	6.394452	0	0	47	0	0	0	130425	1	6	6	1	3	0	2480000	248	1.00E-04	0	0.75	0	2
277	1	6.414973	0	0	47	0	0	0	130425	1	6	6	2	3	0	2600000	26	1.00E-05	0	0.75	0	2
277	1	6.477121	0	0	47	0	0	0	130425	1	6	6	3	3	0	3000000	3	1.00E-06	0	0.75	0	2
277	2	7.264818	0	0	47	0	0	0	130425	1	6	6	1	4	0	18400000	184	1.00E-05	0	0.75	0	2
277	2	7.255273	0	0	47	0	0	0	130425	1	6	6	2	4	0	18000000	18	1.00E-06	0	0.75	0	2
277	2	7	0	0	47	0	0	0	130425	1	6	6	3	4	0	10000000	1	1.00E-07	0	0.75	0	2
277	4	8.666518	0	0	47	0	0	0	130425	1	6	6	1	5	0	464000000	464	1.00E-06	0	0.75	0	2
277	4	8.653213	0	0	47	0	0	0	130425	1	6	6	2	5	0	450000000	45	1.00E-07	0	0.75	0	2
277	4	9	0	0	47	0	0	0	130425	1	6	6	3	5	0	1000000000	10	1.00E-08	0	0.75	0	2
277	6	9.201943	0	0	47	0	0	0	130425	1	6	6	1	6	0	1590000000	1592	1.00E-06	0	0.75	0	2
277	6	9.264818	0	0	47	0	0	0	130425	1	6	6	2	6	0	1840000000	184	1.00E-07	0	0.75	0	2
277	6	9.20412	0	0	47	0	0	0	130425	1	6	6	3	6	0	1600000000	16	1.00E-08	0	0.75	0	2
277	9	9.537567	0	0	47	0	0	0	130425	1	6	6	1	7	0	3450000000	3448	1.00E-06	0	0.75	0	2
277	9	9.584331	0	0	47	0	0	0	130425	1	6	6	2	7	0	3840000000	384	1.00E-07	0	0.75	0	2
277	9	9.612784	0	0	47	0	0	0	130425	1	6	6	3	7	0	4100000000	41	1.00E-08	0	0.75	0	2
277	22	9.627366	0	0	47	0	0	0	130425	1	6	6	1	8	0	4240000000	424	1.00E-07	0	0.75	0	2
277	22	9.556303	0	0	47	0	0	0	130425	1	6	6	2	8	0	3600000000	36	1.00E-08	0	0.75	0	2
277	24	9.562055	0	0	47	0	0	0	130425	1	6	6	1	9	0	3650000000	3648	1.00E-06	0	0.75	0	2
277	24	9.651278	0	0	47	0	0	0	130425	1	6	6	2	9	0	4480000000	448	1.00E-07	0	0.75	0	2
277	24	9.681241	0	0	47	0	0	0	130425	1	6	6	3	9	0	4800000000	48	1.00E-08	0	0.75	0	2
277	28	9.597695	0	0	47	0	0	0	130425	1	6	6	1	10	0	3960000000	3960	1.00E-06	0	0.75	0	2
277	28	9.68842	0	0	47	0	0	0	130425	1	6	6	2	10	0	4880000000	488	1.00E-07	0	0.75	0	2
277	28	9.591065	0	0	47	0	0	0	130425	1	6	6	3	10	0	3900000000	39	1.00E-08	0	0.75	0	2
279	0	0	4	786666.7	47	0	0	0	130425	1	6	7	1	1	0	840000	840	0.001	0.1875	0.75	0.25	2
279	0	5.924279	0	0	47	0	0	0	130425	1	6	7	1	1	0	840000	840	0.001	0.1875	0.75	0.25	2
279	0	6.049218	0	0	47	0	0	0	130425	1	6	7	2	1	0	1120000	112	1.00E-04	0.1875	0.75	0.25	2
279	0	5.60206	0	0	47	0	0	0	130425	1	6	7	3	1	0	400000	4	1.00E-05	0.1875	0.75	0.25	2
279	0.5	3.85248	0	0	47	0	0	0	130425	1	6	7	1	2	0	7120	712	0.1	0.1875	0.75	0.25	2
279	0.5	3.832509	0	0	47	0	0	0	130425	1	6	7	2	2	0	6800	68	0.01	0.1875	0.75	0.25	2
279	0.5	3.845098	0	0	47	0	0	0	130425	1	6	7	3	2	0	7000	7	0.001	0.1875	0.75	0.25	2
279	1	3.61066	0	0	47	0	0	0	130425	1	6	7	1	3	0	4080	408	0.1	0.1875	0.75	0.25	2
279	1	3.623249	0	0	47	0	0	0	130425	1	6	7	2	3	0	4200	42	0.01	0.1875	0.75	0.25	2
279	1	3.477121	0	0	47	0	0	0	130425	1	6	7	3	3	0	3000	3	0.001	0.1875	0.75	0.25	2
279	2	3.133539	0	0	47	0	0	0	130425	1	6	7	1	4	0	1360	136	0.1	0.1875	0.75	0.25	2
279	2	3.041393	0	0	47	0	0	0	130425	1	6	7	2	4	0	1100	11	0.01	0.1875	0.75	0.25	2
279	2	3.477121	0	0	47	0	0	0	130425	1	6	7	3	4	0	3000	3	0.001	0.1875	0.75	0.25	2
279	4	3.170262	0	0	47	0	0	0	130425	1	6	7	1	5	0	1480	148	0.1	0.1875	0.75	0.25	2
279	4	3.380211	0	0	47	0	0	0	130425	1	6	7	2	5	0	2400	24	0.01	0.1875	0.75	0.25	2
279	4	3.60206	0	0	47	0	0	0	130425	1	6	7	3	5	0	4000	4	0.001	0.1875	0.75	0.25	2
279	6	3.394452	0	0	47	0	0	0	130425	1	6	7	1	6	0	2480	248	0.1	0.1875	0.75	0.25	2
279	6	3.30103	0	0	47	0	0	0	130425	1	6	7	2	6	0	2000	2	0.001	0.1875	0.75	0.25	2
279	9	3.907411	0	0	47	0	0	0	130425	1	6	7	1	7	0	8080	808	0.1	0.1875	0.75	0.25	2
279	9	3.982271	0	0	47	0	0	0	130425	1	6	7	2	7	0	9600	96	0.01	0.1875	0.75	0.25	2
279	9	3.845098	0	0	47	0	0	0	130425	1	6	7	3	7	0	7000	7	0.001	0.1875	0.75	0.25	2
279	22	9.313023	0	0	47	0	0	0	130425	1	6	7	1	8	0	2060000000	2056	1.00E-06	0.1875	0.75	0.25	2
279	22	9.488551	0	0	47	0	0	0	130425	1	6	7	2	8	0	3080000000	308	1.00E-07	0.1875	0.75	0.25	2
279	22	9.462398	0	0	47	0	0	0	130425	1	6	7	3	8	0	2900000000	29	1.00E-08	0.1875	0.75	0.25	2
279	24	9.458184	0	0	47	0	0	0	130425	1	6	7	1	9	0	2870000000	2872	1.00E-06	0.1875	0.75	0.25	2
279	24	9.584331	0	0	47	0	0	0	130425	1	6	7	2	9	0	3840000000	384	1.00E-07	0.1875	0.75	0.25	2
279	24	9.690196	0	0	47	0	0	0	130425	1	6	7	3	9	0	4900000000	49	1.00E-08	0.1875	0.75	0.25	2
279	28	9.70927	0	0	47	0	0	0	130425	1	6	7	1	10	0	5120000000	512	1.00E-07	0.1875	0.75	0.25	2
279	28	9.724276	0	0	47	0	0	0	130425	1	6	7	2	10	0	5300000000	53	1.00E-08	0.1875	0.75	0.25	2
281	0	0	4	889333.3	47	0	0	0	130425	1	6	8	1	1	0	808000	808	0.001	0.75	0.75	1	2
281	0	5.907411	0	0	47	0	0	0	130425	1	6	8	1	1	0	808000	808	0.001	0.75	0.75	1	2
281	0	6.064458	0	0	47	0	0	0	130425	1	6	8	2	1	0	1160000	116	1.00E-04	0.75	0.75	1	2
281	0	5.845098	0	0	47	0	0	0	130425	1	6	8	3	1	0	700000	7	1.00E-05	0.75	0.75	1	2
281	0.5	3.536558	0	0	47	0	0	0	130425	1	6	8	1	2	0	3440	344	0.1	0.75	0.75	1	2
281	0.5	3.748188	0	0	47	0	0	0	130425	1	6	8	2	2	0	5600	56	0.01	0.75	0.75	1	2
281	0.5	3.60206	0	0	47	0	0	0	130425	1	6	8	3	2	0	4000	4	0.001	0.75	0.75	1	2
281	1	3.158362	0	0	47	0	0	0	130425	1	6	8	1	3	0	1440	144	0.1	0.75	0.75	1	2
281	1	3.278754	0	0	47	0	0	0	130425	1	6	8	2	3	0	1900	19	0.01	0.75	0.75	1	2
281	2	2.491362	0	0	47	0	0	0	130425	1	6	8	1	4	0	310	31	0.1	0.75	0.75	1	2
281	2	2.778151	0	0	47	0	0	0	130425	1	6	8	2	4	0	600	6	0.01	0.75	0.75	1	2
281	4	0.5	0	0	47	0	0	0	130425	1	6	8	1	5	1	0	0	0.01	0.75	0.75	1	2
281	6	0.5	0	0	47	0	0	0	130425	1	6	8	1	6	1	0	0	0.01	0.75	0.75	1	2
281	9	0.5	0	0	47	0	0	0	130425	1	6	8	1	7	1	0	0	0.01	0.75	0.75	1	2
281	22	4.866878	0	0	47	0	0	0	130425	1	6	8	1	8	0	73600	736	0.01	0.75	0.75	1	2
281	22	4.826075	0	0	47	0	0	0	130425	1	6	8	2	8	0	67000	67	0.001	0.75	0.75	1	2
281	22	4.60206	0	0	47	0	0	0	130425	1	6	8	3	8	0	40000	4	1.00E-04	0.75	0.75	1	2
281	24	3.952308	0	0	47	0	0	0	130425	1	6	8	1	9	0	8960	896	0.1	0.75	0.75	1	2
281	24	3.963788	0	0	47	0	0	0	130425	1	6	8	2	9	0	9200	92	0.01	0.75	0.75	1	2
281	24	4.041393	0	0	47	0	0	0	130425	1	6	8	3	9	0	11000	11	0.001	0.75	0.75	1	2
281	28	3.193125	0	0	47	0	0	0	130425	1	6	8	1	10	0	1560	156	0.1	0.75	0.75	1	2
[truncated: 3,009 more rows]
