# Supplementary material for: Quantifying combined effects of colistin and ciprofloxacin against Escherichia coli in an in silico pharmacokinetic-pharmacodynamic model
Source: Sci Rep. 2024 May 22;14:11706. doi: 10.1038/s41598-024-61518-0 (PMC11111785; doi:10.1038/s41598-024-61518-0)
Supplement: Supplementary file 1 — Supplementary Information. [file 41598_2024_61518_MOESM1_ESM.zip › Supplementary/MrgSolve_CIPCST_PKPD_clean_0326.Rmd]

---
title: "CIPCST_PKPD_clean_for submission_inoculmn: 10^6"
output: html_document
date: "2024-03-26"
PD model: ../Project2/Chenyan/PD/CST/run422b
---

```{r setup, include=FALSE}
knitr::opts_chunk$set(echo = FALSE)
```

## Loading packages and functions

```{r environment}
# Libraries
library(tidyverse)
library(mrgsolve)
library(ggh4x)

#----------- Human PK simulation Functions ---------------------------------------------------------------------

sim <- function(mrgsolvemodel,dose,group, CIPfactor, CSTfactor, cipmic, ec50cst ){
  ## set seed for every simulation
  set.seed(190119)
  res <- mrgsolvemodel %>% param(fuCIP=CIPfactor, Funb =CSTfactor, CIPMIC=cipmic, EC50=ec50cst) %>% 
    ev(dose) %>% mrgsim(delta=0.1,atol = 1E-20,end=32) %>%  # delta 0.1 or 0.01 were found the same
    as.data.frame %>% na.omit
  res$Group <- group 
  return(res)
}

simLM <- function(mrgsolvemodel,dose,group, CIPfactor, CSTfactor, mutr, emaxcst2, gamd, gamd2, emaxcst3, icst, cipmic, ec50cst){ 
   ## set seed for every simulation
  set.seed(190119)
  res <- mrgsolvemodel %>% param(fuCIP=CIPfactor, Funb =CSTfactor, MUTR=mutr,
                                 EMAXCST2= emaxcst2, GAMd = gamd, GAMd2=gamd2, EMAXCST3=emaxcst3, ICST=icst, 
                                 CIPMIC=cipmic, EC50=ec50cst ) %>% 
    ev(dose) %>% mrgsim(delta=0.1,atol = 1E-20,end=32) %>%  # delta 0.1 or 0.01 were found the same
    as.data.frame %>% na.omit
  res$Group <- group 
  return(res)
}

#----------- Ciprofloxacin monodrug effect simulation Functions ---------------------------------------------------------------------

CIP_mono_effect_C47 = function(){
  CIP_fCp_log10CFU_newMIC = data.frame()
  for (cipmic in CIPMICRANGE){
    set.seed(230610)
    sim_Mono_CIP =
    sim(mrgsolvemodel, CIP_400mg_1h_q8h,  "CIP_400mg_1h_q8h", 0.65, 0.34, cipmic, 0.110)
    sum.new = summ(filename = sim_Mono_CIP, Conc = "PREDCFU") %>%   mutate(FLAG="CIP_fCp_log10CFU")%>% mutate(CIPMIC=cipmic)
    CIP_fCp_log10CFU_newMIC =rbind(CIP_fCp_log10CFU_newMIC, sum.new)
  }
  CIP_fCp_log10CFU_newMIC = CIP_fCp_log10CFU_newMIC %>% mutate(Tissue=tissue, Inocula=inocula, STRAIN ='C47')
   return(CIP_fCp_log10CFU_newMIC)
}

  
CIP_mono_effect_LM = function(){
  CIP_fCp_log10CFU_newMIC = data.frame()
  for (cipmic in CIPMICRANGE){
    set.seed(230610)
    sim_Mono_CIP =
    simLM(mrgsolvemodel, CIP_400mg_1h_q8h,  "CIP_400mg_1h_q8h", 0.65, 0.34, 0, 2.44, 3.55, 0.27, 0, 1.19, cipmic, 0.110) 
    sum.new = summ(filename = sim_Mono_CIP, Conc = "PREDCFU") %>%   mutate(FLAG="CIP_fCp_log10CFU")%>% mutate(CIPMIC=cipmic)
    CIP_fCp_log10CFU_newMIC =rbind(CIP_fCp_log10CFU_newMIC, sum.new)
  }
  CIP_fCp_log10CFU_newMIC = CIP_fCp_log10CFU_newMIC %>% mutate(Tissue=tissue, Inocula=inocula, STRAIN ='Lab')
   return(CIP_fCp_log10CFU_newMIC)
}  


#----------- Colistin monodrug effect simulation Functions ---------------------------------------------------------------------

CST_mono_effect = function(mod,factor,dose,name,inocula,tissue){
  set.seed(230610)
  sim_Mono_CMS = 
  simLM(mod, dose, name, 0.65, 0.34, mutr, emaxcst2, gamd, gamd2, emaxcst3, ICST,  0.5, 0.11*factor) 
  CST_fCp_log10CFU_newMIC = summ(filename = sim_Mono_CMS, Conc = "PREDCFU") %>% mutate(FLAG="CST_fCp_log10CFU")%>% mutate(CSTMIC=CSTMIC*factor, Tissue=tissue, Inocula=inocula, Factor=factor, GAMd2=gamd2, GAMd=gamd)
  return(CST_fCp_log10CFU_newMIC)
}


#----------- Combination effect simulation Functions ---------------------------------------------------------------------

COMB_effect = function(mod,factor,dose,name,inocula,tissue){
  set.seed(230610)
COMB_fCp_log10CFU_newMIC = data.frame()
for (cipmic in ciprange){
  sim_Comb =  simLM(mod, dose, "Combination", 0.65, 0.34, mutr, emaxcst2, gamd, gamd2, emaxcst3, ICST,  cipmic, 0.11*factor) 
  sum.new = summ(filename = sim_Comb, Conc = "PREDCFU") %>% mutate(FLAG="COMB_fCp_log10CFU", CIPMIC=cipmic, CSTMIC=CSTMIC*factor) %>% mutate(Tissue=tissue, Inocula=inocula, CSTdose=name, Factor=factor, GAMd2=gamd2, GAMd=gamd)
  COMB_fCp_log10CFU_newMIC = rbind(COMB_fCp_log10CFU_newMIC, sum.new) 
}
return(COMB_fCp_log10CFU_newMIC)
}


#----------- Summary 80% PI results ------------------------------

summ <- function(filename,Conc){
  # 
  mean.var <- "mean"
  median.var <- "median"
  pi90.var <- "pi90"
  pi10.var <- "pi10"
  # pi95.var <- "pi95"
  # pi05.var <- "pi05"
  
  text <- paste0("res <- filename %>% group_by(time , Group) %>% 
                 dplyr::summarise( ",mean.var," = mean(",Conc,"),",
                 median.var,"= median(",Conc,"),",
                 pi90.var,"=quantile(",Conc,",0.9,na.rm=T),",
                 pi10.var,"=quantile(",Conc,",0.1,na.rm=T)
                 ) %>% 
                 mutate(FLAG =Conc)")
  eval(expr = parse(text = text))
  
  return(res)
}


#----------- Dose simulation Functions ------------------------------
dose <- function(LD, LD_Rate, MD, MD_Rate, qh,CMT, T1, T2){
  AMT_Load = LD
  RATE_Load = LD_Rate
  AMT_Mait = MD
  RATE_Mait = MD_Rate
  II = qh
  LoadingDose <- ev(amt=AMT_Load, rate=RATE_Load, time=T1, ID=1:1000, cmt=CMT)
  MaintanDose <- ev(amt=AMT_Mait, rate=RATE_Mait, time=T2, ID=1:1000, cmt=CMT, ii=II, addl=3)
  Dose <- LoadingDose  +  MaintanDose 
  return (Dose)
}

doseComb <- function(doseA, doseB){
  comb <- doseA + doseB
  realize_addl(comb)
  return(comb)
}
```

## Loading mrgsolve models

```{r Mrgsolve models, echo=FALSE}
# ---------------Load Models ---------------------------------------------------------------------
Model_PKPD_CIPCST_run422 <- mread("PKPD_CIPCST_run422b.cpp")
Model_PKPD_CIPCST_run422_kid <- mread("PKPD_CIPCST_run422b_kidney.cpp")
```

## Simulated Doses

```{r doses}
# LD, LD_Rate, MD, MD_Rate, qh,CMT,T1, T2
CIP_400mg_1h_q8h <- dose(400,400,400,400,8,3,0, 8) # CIP_400mg_1h_q8h: 400 mg q8h 1h infusion


#0.2MU0.1MU
CMS_0.2MU0.1MU_0.5h_q12h <- dose(LD=0.2*0.0000459, LD_Rate=0.2*0.0000459/0.5, 
                           MD=0.1*0.0000459, MD_Rate=0.1*0.0000459/0.5,
                           12, 7, 0, 12)  
CIP_400mg_CMS_0.2MU0.1MU0.5h <- doseComb(CIP_400mg_1h_q8h, CMS_0.2MU0.1MU_0.5h_q12h)


#0.1MU0.05MU
CMS_0.1MU0.05MU_0.5h_q12h <- dose(LD=0.1*0.0000459, LD_Rate=0.1*0.0000459/0.5, 
                           MD=0.05*0.0000459, MD_Rate=0.05*0.0000459/0.5,
                           12, 7, 0, 12)  
CIP_400mg_CMS_0.1MU0.05MU0.5h <- doseComb(CIP_400mg_1h_q8h, CMS_0.1MU0.05MU_0.5h_q12h)


#0.5MU0.25MU
CMS_0.5MU0.25MU_0.5h_q12h <- dose(LD=0.5*0.0000459, LD_Rate=0.5*0.0000459/0.5, 
                           MD=0.25*0.0000459, MD_Rate=0.25*0.0000459/0.5,
                           12, 7, 0, 12)  
CIP_400mg_CMS_0.5MU0.25MU0.5h <- doseComb(CIP_400mg_1h_q8h, CMS_0.5MU0.25MU_0.5h_q12h)


#2MU1MU
CMS_2MU1MU_0.5h_q12h <- dose(LD=2*0.0000459, LD_Rate=2*0.0000459/0.5, 
                           MD=1*0.0000459, MD_Rate=1*0.0000459/0.5,
                           12, 7, 0, 12)  
CIP_400mg_CMS_2MU1MU0.5h <- doseComb(CIP_400mg_1h_q8h, CMS_2MU1MU_0.5h_q12h)

#4.5MU2MU
CMS_4.5MU2MU_0.5h_q12h <- dose(LD=4.5*0.0000459, LD_Rate=4.5*0.0000459/0.5, 
                           MD=2*0.0000459, MD_Rate=2*0.0000459/0.5,
                           12, 7, 0, 12)  
CIP_400mg_CMS_4.5MU2MU0.5h <- doseComb(CIP_400mg_1h_q8h, CMS_4.5MU2MU_0.5h_q12h)

#9MU4.5MU
CMS_9MU4.5MU_0.5h_q12h <- dose(LD=9*0.0000459, LD_Rate=9*0.0000459/0.5, 
                           MD=4.5*0.0000459, MD_Rate=4.5*0.0000459/0.5,
                           12, 7, 0, 12)  
CIP_400mg_CMS_9MU4.5MU0.5h <- doseComb(CIP_400mg_1h_q8h, CMS_9MU4.5MU_0.5h_q12h)

```

## PK profiles

```{r PK}

mrgsolvemodel = Model_PKPD_CIPCST_run422 
set.seed(190119)
# PK ----------------------------------------------------------------------
sim_CIP_400mg_CMS_0.5MU0.25MU0.5h =
  sim(mrgsolvemodel,CIP_400mg_CMS_0.5MU0.25MU0.5h, "CIP_400mg_1h_q8h+CMS_0.5MU0.25MU0.5h", 0.65, 0.34, 0.047, 0.110) %>%
  mutate(STRAIN ="C47")

CIP_fCp =     summ(filename = sim_CIP_400mg_CMS_0.5MU0.25MU0.5h, Conc = "CIPC")  %>% mutate(FLAG="Plasma", Drug='CIP', Group="CIP_400mg_1h_q8h")
CIP_fCKID =   summ(filename = sim_CIP_400mg_CMS_0.5MU0.25MU0.5h, Conc = "CIPCKID") %>% mutate(FLAG="Kidney", Drug='CIP', Group="CIP_400mg_1h_q8h")

CST_fCp =     summ(filename = sim_CIP_400mg_CMS_0.5MU0.25MU0.5h, Conc = "CPcolumg") %>% mutate(FLAG="Plasma", Drug='CST', Group="CMS_0.5+0.25MU0.5h_q12h")
CST_fCKID =   summ(filename = sim_CIP_400mg_CMS_0.5MU0.25MU0.5h, Conc = "CPcolKID") %>% mutate(FLAG="Kidney", Drug='CST', Group="CMS_0.5+0.25MU0.5h_q12h")

sim_CIP_400mg_CMS_9MU4.5MU0.5h =
  sim(mrgsolvemodel, CIP_400mg_CMS_9MU4.5MU0.5h, "CIP_400mg_1h_q8h+CMS_9MU4.5MU0.5h", 0.65, 0.34, 0.047, 0.110) %>%
  mutate(STRAIN ="C47")
CST_fCp2 =     summ(filename = sim_CIP_400mg_CMS_9MU4.5MU0.5h, Conc = "CPcolumg") %>% mutate(FLAG="Plasma", Drug='CST', Group="CMS_9+4.5MU0.5h_q12h")
CST_fCKID2 =   summ(filename = sim_CIP_400mg_CMS_9MU4.5MU0.5h, Conc = "CPcolKID") %>% mutate(FLAG="Kidney", Drug='CST', Group="CMS_9+4.5MU0.5h_q12h")

sim_CIP_400mg_CMS_4.5MU2MU0.5h =
  sim(mrgsolvemodel,CIP_400mg_CMS_4.5MU2MU0.5h, "CIP_400mg_1h_q8h+CMS_4.5MU2MU0.5h", 0.65, 0.34, 0.047, 0.110) %>%
  mutate(STRAIN ="C47")

CST_fCp3 =     summ(filename = sim_CIP_400mg_CMS_4.5MU2MU0.5h, Conc = "CPcolumg") %>% mutate(FLAG="Plasma", Drug='CST', Group="CMS_4.5+2MU0.5h_q12h")
CST_fCKID3 =   summ(filename = sim_CIP_400mg_CMS_4.5MU2MU0.5h, Conc = "CPcolKID") %>% mutate(FLAG="Kidney", Drug='CST', Group="CMS_4.5+2MU0.5h_q12h")

sim_CIP_400mg_CMS_0.2MU0.1MU0.5h =
  sim(mrgsolvemodel, CIP_400mg_CMS_0.2MU0.1MU0.5h, "CIP_400mg_1h_q8h+CMS_0.2MU0.1MU0.5h", 0.65, 0.34, 0.047, 0.110) %>%
  mutate(STRAIN ="C47")
CST_fCp4 =     summ(filename = sim_CIP_400mg_CMS_0.2MU0.1MU0.5h, Conc = "CPcolumg") %>% mutate(FLAG="Plasma", Drug='CST', Group="CMS_0.2+0.1MU0.5h_q12h")
CST_fCKID4 =   summ(filename = sim_CIP_400mg_CMS_0.2MU0.1MU0.5h, Conc = "CPcolKID") %>% mutate(FLAG="Kidney", Drug='CST', Group="CMS_0.2+0.1MU0.5h_q12h")


sim_CIP_400mg_CMS_2MU1MU0.5h =
  sim(mrgsolvemodel,CIP_400mg_CMS_2MU1MU0.5h, "CIP_400mg_1h_q8h+CMS_2MU1MU0.5h", 0.65, 0.34, 0.047, 0.110) %>%
  mutate(STRAIN ="C47")

CST_fCp5 =     summ(filename = sim_CIP_400mg_CMS_2MU1MU0.5h, Conc = "CPcolumg") %>% mutate(FLAG="Plasma", Drug='CST', Group="CMS_2+1MU0.5h_q12h")
CST_fCKID5 =   summ(filename = sim_CIP_400mg_CMS_2MU1MU0.5h, Conc = "CPcolKID") %>% mutate(FLAG="Kidney", Drug='CST', Group="CMS_2+1MU0.5h_q12h")

sim_CIP_400mg_CMS_0.1MU0.05MU0.5h =
  sim(mrgsolvemodel, CIP_400mg_CMS_0.1MU0.05MU0.5h, "CIP_400mg_1h_q8h+CMS_0.1MU0.05MU0.5h", 0.65, 0.34, 0.047, 0.110) %>%
  mutate(STRAIN ="C47")
CST_fCp6 =     summ(filename = sim_CIP_400mg_CMS_0.1MU0.05MU0.5h, Conc = "CPcolumg") %>% mutate(FLAG="Plasma", Drug='CST', Group="CMS_0.1+0.05MU0.5h_q12h")
CST_fCKID6 =   summ(filename = sim_CIP_400mg_CMS_0.1MU0.05MU0.5h, Conc = "CPcolKID") %>% mutate(FLAG="Kidney", Drug='CST', Group="CMS_0.1+0.05MU0.5h_q12h")


PKdata = rbind (CIP_fCp, CIP_fCKID, CST_fCKID, CST_fCp2, CST_fCp3, CST_fCKID4, CST_fCp5, CST_fCKID6) %>% mutate(FLAG=factor(FLAG, levels=c('Plasma', 'Kidney')))
PKdata_plot <- ggplot(PKdata) +
  geom_line(linewidth=1.2, aes(x=time, y=median, color=Group)) +
  geom_ribbon(aes(ymin=pi10, ymax=pi90, x=time,fill = Group), alpha = 0.3) +
  scale_color_brewer(palette='Set1')+
  scale_fill_brewer(palette='Set1')+
  scale_x_continuous(breaks = seq(0,32,by=8),limits = c(0,32)) +
  facet_wrap(Drug~FLAG, scales="free_y")+
  labs(x = "Time (h)", y = "Unbound  Concentration (mg/L)", title="")+
  theme_bw()+
  theme(legend.position = "bottom", legend.title =element_blank())+
  guides(fill=guide_legend(nrow=2,byrow=TRUE), color=guide_legend(nrow=2,byrow=TRUE))
PKdata_plot
#save(PKdata, file='PK230702.Rdata')
ggsave(plot=PKdata_plot, filename= 'PK_clean.pdf', width = 10, height = 8)


```

## CIP monodrug PD profiles

```{r CIP monodrug effect under different conditions}

# Plasma 
tissue = 'plasma'
CIPMICRANGE = c(1,2,4,8)

inocula = 10^6
  mrgsolvemodel = Model_PKPD_CIPCST_run422
  data_plasma_normal_C47 = CIP_mono_effect_C47()
  data_plasma_normal_Lab = CIP_mono_effect_LM()


# Kidney  
tissue = 'kidney'
CIPMICRANGE = c(8,16,32,64)

inocula = 10^6
  mrgsolvemodel = Model_PKPD_CIPCST_run422_kid
  data_kidney_normal_C47 = CIP_mono_effect_C47()
  data_kidney_normal_Lab = CIP_mono_effect_LM()

 

data.CIPmono = rbind(data_plasma_normal_C47,data_kidney_normal_C47,
               data_plasma_normal_Lab,data_kidney_normal_Lab)
save(data.CIPmono, file='PD_CIPmono.Rdata')

```

## CST monodrug PD profiles
### function
```{r CMS monodrug effect functions}
## Plasma
CST_mono_result = function(){
 
 CSTMICfactor = 2/CSTMIC 
 
 cstmonodose =  CMS_2MU1MU_0.5h_q12h
 cstmonodosename =  "CMS_2MU1MU_0.5h_q12h"
 CST_2MU1MU_0.5h_MIC2 = CST_mono_effect(mrgsolvemodel,CSTMICfactor,cstmonodose,cstmonodosename,inocula, tissue)
 
 cstmonodose =  CMS_4.5MU2MU_0.5h_q12h
 cstmonodosename =  "CMS_4.5MU2MU_0.5h_q12h"
 CST_4.5MU2MU_0.5h_MIC2 = CST_mono_effect(mrgsolvemodel,CSTMICfactor,cstmonodose,cstmonodosename,inocula, tissue)
 
 cstmonodose =  CMS_9MU4.5MU_0.5h_q12h
 cstmonodosename =  "CMS_9MU4.5MU_0.5h_q12h"
 CST_9MU4.5MU_0.5h_MIC2 = CST_mono_effect(mrgsolvemodel,CSTMICfactor,cstmonodose,cstmonodosename,inocula, tissue)
 
 
 CSTMICfactor = 4/CSTMIC 
 
 cstmonodose =  CMS_2MU1MU_0.5h_q12h
 cstmonodosename =  "CMS_2MU1MU_0.5h_q12h"
 CST_2MU1MU_0.5h_MIC4 = CST_mono_effect(mrgsolvemodel,CSTMICfactor,cstmonodose,cstmonodosename,inocula, tissue)
 
 cstmonodose =  CMS_4.5MU2MU_0.5h_q12h
 cstmonodosename =  "CMS_4.5MU2MU_0.5h_q12h"
 CST_4.5MU2MU_0.5h_MIC4 = CST_mono_effect(mrgsolvemodel,CSTMICfactor,cstmonodose,cstmonodosename,inocula, tissue)
 
 cstmonodose =  CMS_9MU4.5MU_0.5h_q12h
 cstmonodosename =  "CMS_9MU4.5MU_0.5h_q12h"
 CST_9MU4.5MU_0.5h_MIC4 =   CST_mono_effect(mrgsolvemodel,CSTMICfactor,cstmonodose,cstmonodosename,inocula, tissue)
 
data.CSTmono = rbind(
                    CST_2MU1MU_0.5h_MIC2,
                    CST_4.5MU2MU_0.5h_MIC2,
                    CST_9MU4.5MU_0.5h_MIC2,
                    CST_2MU1MU_0.5h_MIC4,
                    CST_4.5MU2MU_0.5h_MIC4,
                    CST_9MU4.5MU_0.5h_MIC4
                    ) 
return(data.CSTmono)
  
}

## Kidney
CST_mono_result_kidney = function(){
 
 CSTMICfactor = 2/CSTMIC 
 
 cstmonodose =  CMS_0.2MU0.1MU_0.5h_q12h
 cstmonodosename =  "CMS_0.2MU0.1MU_0.5h_q12h"
 CST_0.2MU0.1MU_0.5h_MIC2 = CST_mono_effect(mrgsolvemodel,CSTMICfactor,cstmonodose,cstmonodosename,inocula, tissue)
 
 cstmonodose =  CMS_0.1MU0.05MU_0.5h_q12h
 cstmonodosename =  "CMS_0.1MU0.05MU_0.5h_q12h"
 CST_0.1MU0.05MU_0.5h_MIC2 = CST_mono_effect(mrgsolvemodel,CSTMICfactor,cstmonodose,cstmonodosename,inocula, tissue)
 
 cstmonodose =  CMS_0.5MU0.25MU_0.5h_q12h
 cstmonodosename =  "CMS_0.5MU0.25MU_0.5h_q12h"
 CST_0.5MU0.25MU_0.5h_MIC2 = CST_mono_effect(mrgsolvemodel,CSTMICfactor,cstmonodose,cstmonodosename,inocula, tissue)
 
 
 CSTMICfactor = 4/CSTMIC 
 
 cstmonodose =  CMS_0.2MU0.1MU_0.5h_q12h
 cstmonodosename =  "CMS_0.2MU0.1MU_0.5h_q12h"
 CST_0.2MU0.1MU_0.5h_MIC4 = CST_mono_effect(mrgsolvemodel,CSTMICfactor,cstmonodose,cstmonodosename,inocula, tissue)
 
 cstmonodose =  CMS_0.1MU0.05MU_0.5h_q12h
 cstmonodosename =  "CMS_0.1MU0.05MU_0.5h_q12h"
 CST_0.1MU0.05MU_0.5h_MIC4 = CST_mono_effect(mrgsolvemodel,CSTMICfactor,cstmonodose,cstmonodosename,inocula, tissue)
 
 cstmonodose =  CMS_0.5MU0.25MU_0.5h_q12h
 cstmonodosename =  "CMS_0.5MU0.25MU_0.5h_q12h"
 CST_0.5MU0.25MU_0.5h_MIC4 =   CST_mono_effect(mrgsolvemodel,CSTMICfactor,cstmonodose,cstmonodosename,inocula, tissue)
 
data.CSTmono = rbind(
                    CST_0.2MU0.1MU_0.5h_MIC2,
                    CST_0.1MU0.05MU_0.5h_MIC2,
                    CST_0.5MU0.25MU_0.5h_MIC2,
                    CST_0.2MU0.1MU_0.5h_MIC4,
                    CST_0.1MU0.05MU_0.5h_MIC4,
                    CST_0.5MU0.25MU_0.5h_MIC4
                    ) 
return(data.CSTmono)
  
}
```

### Simulation

```{r cst monodrug C47}
tissue = 'plasma'
inocula = 10^6 

STRAIN='C47'
mrgsolvemodel = Model_PKPD_CIPCST_run422 
mutr=3910*10^(-6)
emaxcst2 = 1.44
gamd = 5.26
gamd2= 5.26
emaxcst3 = 2.44
ICST=0.541
CSTMIC=0.75
CST_C47_norm = CST_mono_result() %>% mutate(STRAIN =STRAIN) 
save(CST_C47_norm, file='CST_C47_clean_norm.Rdata')

STRAIN = 'WT'
mrgsolvemodel = Model_PKPD_CIPCST_run422 
mutr=0
emaxcst2 = 2.44
gamd = 3.55
gamd2=0.27
emaxcst3=0
ICST=1.19
CSTMIC=0.5
CST_WT_norm = CST_mono_result()%>% mutate(STRAIN =STRAIN) 
save(CST_WT_norm, file='CST_WT_clean_norm.Rdata')

STRAIN = 'LM'
gamd=20
ICST=0.541
CST_LM_norm = CST_mono_result()%>% mutate(STRAIN =STRAIN) 
save(CST_LM_norm, file='CST_LM_clean_norm.Rdata')

tissue = 'kidney'
inocula = 10^6 

STRAIN='C47'
mrgsolvemodel = Model_PKPD_CIPCST_run422_kid 
mutr=3910*10^(-6)
emaxcst2 = 1.44
gamd = 5.26
gamd2= 5.26
emaxcst3 = 2.44
ICST=0.541
CSTMIC=0.75
CST_C47_norm_kid = CST_mono_result_kidney() %>% mutate(STRAIN =STRAIN) 
save(CST_C47_norm_kid, file='CST_C47_clean_norm_kid.Rdata')

STRAIN = 'WT'
mrgsolvemodel = Model_PKPD_CIPCST_run422_kid 
mutr=0
emaxcst2 = 2.44
gamd = 3.55
gamd2=0.27
emaxcst3=0
ICST=1.19
CSTMIC=0.5
CST_WT_norm_kid = CST_mono_result_kidney()%>% mutate(STRAIN =STRAIN) 
save(CST_WT_norm_kid, file='CST_WT_clean_norm_kid.Rdata')

STRAIN = 'LM'
gamd=20
ICST=0.541
CST_LM_norm_kid = CST_mono_result_kidney()%>% mutate(STRAIN =STRAIN) 
save(CST_LM_norm_kid, file='CST_LM_clean_norm_kid.Rdata')

```

## COMB PD profiles

### function
```{r combination functions}

## Plasma
COMB_result = function(){
 
 CSTMICfactor = 2/CSTMIC 
 
 combdose =  CIP_400mg_CMS_2MU1MU0.5h
 cstdosename = 'CMS_2MU1MU_0.5h_q12h'
 COMB_2MU1MU_0.5h_MIC2 = COMB_effect(mrgsolvemodel, CSTMICfactor, combdose, cstdosename, inocula, tissue)
 
 combdose =  CIP_400mg_CMS_4.5MU2MU0.5h
 cstdosename = 'CMS_4.5MU2MU_0.5h_q12h'
 COMB_4.5MU2MU_0.5h_MIC2 = COMB_effect(mrgsolvemodel, CSTMICfactor, combdose, cstdosename, inocula, tissue)
 
 combdose =  CIP_400mg_CMS_9MU4.5MU0.5h
 cstdosename = 'CMS_9MU4.5MU_0.5h_q12h'
 COMB_9MU4.5MU_0.5h_MIC2 = COMB_effect(mrgsolvemodel, CSTMICfactor, combdose, cstdosename, inocula, tissue)
 
 
 CSTMICfactor = 4/CSTMIC 
 
 combdose =  CIP_400mg_CMS_2MU1MU0.5h
 cstdosename = 'CMS_2MU1MU_0.5h_q12h'
 COMB_2MU1MU_0.5h_MIC4 = COMB_effect(mrgsolvemodel, CSTMICfactor, combdose, cstdosename, inocula, tissue)
 
 combdose =  CIP_400mg_CMS_4.5MU2MU0.5h
 cstdosename = 'CMS_4.5MU2MU_0.5h_q12h'
 COMB_4.5MU2MU_0.5h_MIC4 = COMB_effect(mrgsolvemodel, CSTMICfactor, combdose, cstdosename, inocula, tissue)
 
 combdose =  CIP_400mg_CMS_9MU4.5MU0.5h
 cstdosename = 'CMS_9MU4.5MU_0.5h_q12h'
 COMB_9MU4.5MU_0.5h_MIC4 = COMB_effect(mrgsolvemodel, CSTMICfactor, combdose, cstdosename, inocula, tissue)
 
 
data.COMB = rbind(
                    COMB_2MU1MU_0.5h_MIC2,
                    COMB_4.5MU2MU_0.5h_MIC2,
                    COMB_9MU4.5MU_0.5h_MIC2,
                    COMB_2MU1MU_0.5h_MIC4,
                    COMB_4.5MU2MU_0.5h_MIC4,
                    COMB_9MU4.5MU_0.5h_MIC4
                  ) 
return(data.COMB)
  
}

## Kidney
COMB_result_kidney = function(){
 
 CSTMICfactor = 2/CSTMIC 
 
 combdose =  CIP_400mg_CMS_0.2MU0.1MU0.5h
 cstdosename = 'CMS_0.2MU0.1MU_0.5h_q12h'
 COMB_0.2MU0.1MU_0.5h_MIC2 = COMB_effect(mrgsolvemodel, CSTMICfactor, combdose, cstdosename, inocula, tissue)
 
 combdose =  CIP_400mg_CMS_0.1MU0.05MU0.5h
 cstdosename = 'CMS_0.1MU0.05MU_0.5h_q12h'
 COMB_0.1MU0.05MU_0.5h_MIC2 = COMB_effect(mrgsolvemodel, CSTMICfactor, combdose, cstdosename, inocula, tissue)
 
 combdose =  CIP_400mg_CMS_0.5MU0.25MU0.5h
 cstdosename = 'CMS_0.5MU0.25MU_0.5h_q12h'
 COMB_0.5MU0.25MU_0.5h_MIC2 = COMB_effect(mrgsolvemodel, CSTMICfactor, combdose, cstdosename, inocula, tissue)
 
 
 CSTMICfactor = 4/CSTMIC 
 
 combdose =  CIP_400mg_CMS_0.2MU0.1MU0.5h
 cstdosename = 'CMS_0.2MU0.1MU_0.5h_q12h'
 COMB_0.2MU0.1MU_0.5h_MIC4 = COMB_effect(mrgsolvemodel, CSTMICfactor, combdose, cstdosename, inocula, tissue)
 
 combdose =  CIP_400mg_CMS_0.1MU0.05MU0.5h
 cstdosename = 'CMS_0.1MU0.05MU_0.5h_q12h'
 COMB_0.1MU0.05MU_0.5h_MIC4 = COMB_effect(mrgsolvemodel, CSTMICfactor, combdose, cstdosename, inocula, tissue)
 
 combdose =  CIP_400mg_CMS_0.5MU0.25MU0.5h
 cstdosename = 'CMS_0.5MU0.25MU_0.5h_q12h'
 COMB_0.5MU0.25MU_0.5h_MIC4 = COMB_effect(mrgsolvemodel, CSTMICfactor, combdose, cstdosename, inocula, tissue)
 
 
data.COMB = rbind(
                    COMB_0.2MU0.1MU_0.5h_MIC2,
                    COMB_0.1MU0.05MU_0.5h_MIC2,
                    COMB_0.5MU0.25MU_0.5h_MIC2,
                    COMB_0.2MU0.1MU_0.5h_MIC4,
                    COMB_0.1MU0.05MU_0.5h_MIC4,
                    COMB_0.5MU0.25MU_0.5h_MIC4
                  ) 
return(data.COMB)
  
}

```

### simulation 
```{r combination}
tissue = 'plasma'
ciprange = c(1, 2, 4, 8)
inocula = 10^6 

STRAIN='C47'
mrgsolvemodel = Model_PKPD_CIPCST_run422 
mutr=3910*10^(-6)
emaxcst2 = 1.44
gamd = 5.26
gamd2= 5.26
emaxcst3 = 2.44
ICST=0.541
CSTMIC=0.75
COMB_C47_norm = COMB_result() %>% mutate(STRAIN=STRAIN)
save(COMB_C47_norm, file='COMB_C47_clean_norm.Rdata')


STRAIN = 'WT'
mrgsolvemodel = Model_PKPD_CIPCST_run422 
mutr=0
emaxcst2 = 2.44
gamd = 3.55
gamd2=0.27
emaxcst3=0
ICST=1.19
CSTMIC=0.5
COMB_WT_norm = COMB_result() %>% mutate(STRAIN=STRAIN)
save(COMB_WT_norm, file='COMB_WT_clean_norm.Rdata')

STRAIN = 'LM'
gamd=20
ICST=0.541
COMB_LM_norm = COMB_result() %>% mutate(STRAIN=STRAIN)
save(COMB_LM_norm, file='COMB_LM_clean_norm.Rdata')


## Kidney

tissue = 'kidney'
ciprange = c(8, 16, 32, 64)
inocula = 10^6 

STRAIN='C47'
mrgsolvemodel = Model_PKPD_CIPCST_run422_kid 
mutr=3910*10^(-6)
emaxcst2 = 1.44
gamd = 5.26
gamd2= 5.26
emaxcst3 = 2.44
ICST=0.541
CSTMIC=0.75
COMB_C47_norm_kid = COMB_result_kidney() %>% mutate(STRAIN=STRAIN)
save(COMB_C47_norm_kid, file='COMB_C47_clean_norm_kid.Rdata')


STRAIN = 'WT'
mrgsolvemodel = Model_PKPD_CIPCST_run422_kid 
mutr=0
emaxcst2 = 2.44
gamd = 3.55
gamd2=0.27
emaxcst3=0
ICST=1.19
CSTMIC=0.5
COMB_WT_norm_kid = COMB_result_kidney() %>% mutate(STRAIN=STRAIN)
save(COMB_WT_norm_kid, file='COMB_WT_clean_norm_kid.Rdata')

STRAIN = 'LM'
gamd=20
ICST=0.541
COMB_LM_norm_kid = COMB_result_kidney() %>% mutate(STRAIN=STRAIN)
save(COMB_LM_norm_kid, file='COMB_LM_clean_norm_kid.Rdata')

```

## Load saved Rdata
```{r load}
## cip mono
load('PD_CIPmono.Rdata')
CIP.plasma = data.CIPmono %>% filter(Tissue=='plasma')
CIP.kidney = data.CIPmono %>% filter(Tissue=='kidney')  

## cst mono

load('CST_C47_clean_norm.Rdata')
load('CST_WT_clean_norm.Rdata')
load('CST_LM_clean_norm.Rdata')
load('COMB_C47_clean_norm.Rdata')
load('COMB_WT_clean_norm.Rdata')
load('COMB_LM_clean_norm.Rdata')

load('CST_C47_clean_norm_kid.Rdata')
load('CST_WT_clean_norm_kid.Rdata')
load('CST_LM_clean_norm_kid.Rdata')
load('COMB_C47_clean_norm_kid.Rdata')
load('COMB_WT_clean_norm_kid.Rdata')
load('COMB_LM_clean_norm_kid.Rdata')

```


## Plot plasma
```{r}
data.plot.CIP1 = rbind(
  CIP.plasma %>% filter(STRAIN=='C47') %>% mutate(CSTMIC=2),
  CIP.plasma %>% filter(STRAIN=='C47') %>% mutate(CSTMIC=4),
  CIP.plasma %>% filter(STRAIN=='Lab') %>% mutate(STRAIN='LM', CSTMIC=2),
  CIP.plasma %>% filter(STRAIN=='Lab') %>% mutate(STRAIN='LM', CSTMIC=4),
  CIP.plasma %>% filter(STRAIN=='Lab') %>% mutate(STRAIN='WT', CSTMIC=2),
  CIP.plasma %>% filter(STRAIN=='Lab') %>% mutate(STRAIN='WT', CSTMIC=4))
data.plot.CIP2 = cbind(do.call(rbind, replicate(3, data.plot.CIP1, simplify = FALSE)),
                       CSTdose = rep(c('CMS_2MU1MU_0.5h_q12h','CMS_4.5MU2MU_0.5h_q12h','CMS_9MU4.5MU_0.5h_q12h'),each=length(data.plot.CIP1$time)))


data.plot.CST = rbind(cbind(do.call(rbind, replicate(4, CST_C47_norm, simplify=FALSE)),CIPMIC=rep(c(1, 2, 4, 8), each=length(CST_C47_norm$time))),
                cbind(do.call(rbind, replicate(4, CST_LM_norm, simplify=FALSE)),CIPMIC=rep(c(1, 2, 4, 8), each=length(CST_LM_norm$time))),
                cbind(do.call(rbind, replicate(4, CST_WT_norm, simplify=FALSE)),CIPMIC=rep(c(1, 2, 4, 8), each=length(CST_WT_norm$time)))) %>% mutate(CSTdose=Group, Group='CST monodrug')

data.plot.COMB = rbind(COMB_C47_norm, COMB_WT_norm, COMB_LM_norm)

data.plot=rbind(data.plot.CIP2,
                data.plot.CST,
                data.plot.COMB) %>% 
  mutate(CSTdose=case_when(CSTdose=='CMS_2MU1MU_0.5h_q12h'~'CMS:2MU+1MU',
  CSTdose=='CMS_4.5MU2MU_0.5h_q12h'~ 'CMS:4.5MU+2MU',
  CSTdose=='CMS_9MU4.5MU_0.5h_q12h'~ 'CMS:9MU+4.5MU')) %>% 
  mutate(STRAIN=replace(STRAIN, STRAIN=='C47', 'Clinical Strain'), 
         STRAIN=replace(STRAIN, STRAIN=='WT', 'WildType Strain'),
         STRAIN=replace(STRAIN, STRAIN=='LM', 'LabMutant Strain'))

plot = ggplot(data.plot) +   
  geom_line(size=1.2 , aes(x=time, y=median, color=Group))+
  geom_ribbon(aes(ymin=pi10, ymax=pi90, x=time,fill = Group), alpha = 0.3) +
  scale_x_continuous(breaks = c(seq(0, 32, by=8))) +
  scale_y_continuous(breaks = c(seq(0, 10, by=2))) +
  coord_cartesian(ylim=c(0, 10))+
  scale_color_brewer(palette='Set1')+
  scale_fill_brewer(palette='Set1')+
  facet_nested(STRAIN+CSTdose ~ CIPMIC+CSTMIC, labeller = labeller(CIPMIC=label_both, CSTMIC=label_both)) +
  labs(x = "Time (h)", y= expression('Bacterial concentration ('~log[10]*'CFU/mL)'))+
  theme_bw() +
  theme(legend.position = "bottom",legend.title = element_blank())
ggsave(plot=plot, filename= 'PD_plasma.pdf', width = 10, height =14)

```


## Plot kidney
```{r plot}

data.plot.CIP1 = rbind(
  CIP.kidney %>% filter(STRAIN=='C47') %>% mutate(CSTMIC=2),
  CIP.kidney %>% filter(STRAIN=='C47') %>% mutate(CSTMIC=4),
  CIP.kidney %>% filter(STRAIN=='Lab') %>% mutate(STRAIN='LM', CSTMIC=2),
  CIP.kidney %>% filter(STRAIN=='Lab') %>% mutate(STRAIN='LM', CSTMIC=4),
  CIP.kidney %>% filter(STRAIN=='Lab') %>% mutate(STRAIN='WT', CSTMIC=2),
  CIP.kidney %>% filter(STRAIN=='Lab') %>% mutate(STRAIN='WT', CSTMIC=4))
data.plot.CIP2 = cbind(do.call(rbind, replicate(3, data.plot.CIP1, simplify = FALSE)),
                       CSTdose = rep(c('CMS_0.2MU0.1MU_0.5h_q12h','CMS_0.5MU0.25MU_0.5h_q12h','CMS_0.1MU0.05MU_0.5h_q12h'),each=length(data.plot.CIP1$time)))


data.plot.CST = rbind(cbind(do.call(rbind, replicate(4, CST_C47_norm_kid, simplify=FALSE)),CIPMIC=rep(c(8,16,32,64), each=length(CST_C47_norm_kid$time))),
                cbind(do.call(rbind, replicate(4, CST_LM_norm_kid, simplify=FALSE)),CIPMIC=rep(c(8,16,32,64), each=length(CST_LM_norm_kid$time))),
                cbind(do.call(rbind, replicate(4, CST_WT_norm_kid, simplify=FALSE)),CIPMIC=rep(c(8,16,32,64), each=length(CST_WT_norm_kid$time)))) %>% mutate(CSTdose=Group, Group='CST monodrug')


data.plot.COMB = rbind(COMB_C47_norm_kid, COMB_WT_norm_kid, COMB_LM_norm_kid)

data.plot=rbind(data.plot.CIP2,
                data.plot.CST,
                data.plot.COMB) %>% 
  mutate(CSTdose=case_when(CSTdose=='CMS_0.2MU0.1MU_0.5h_q12h'~'CMS:0.2MU+0.1MU',
  CSTdose=='CMS_0.5MU0.25MU_0.5h_q12h'~ 'CMS:0.5MU+0.25MU',
  CSTdose=='CMS_0.1MU0.05MU_0.5h_q12h'~ 'CMS:0.1MU+0.05MU')) %>% 
  mutate(STRAIN=replace(STRAIN, STRAIN=='C47', 'Clinical Strain'), 
         STRAIN=replace(STRAIN, STRAIN=='WT', 'WildType Strain'),
         STRAIN=replace(STRAIN, STRAIN=='LM', 'LabMutant Strain'))

plot = ggplot(data.plot) +   
  geom_line(size=1.2 , aes(x=time, y=median, color=Group))+
  geom_ribbon(aes(ymin=pi10, ymax=pi90, x=time,fill = Group), alpha = 0.3) +
  scale_x_continuous(breaks = c(seq(0, 32, by=8))) +
  scale_y_continuous(breaks = c(seq(0, 10, by=2))) +
  coord_cartesian(ylim=c(0, 10))+
  scale_color_brewer(palette='Set1')+
  scale_fill_brewer(palette='Set1')+
  facet_nested(STRAIN+CSTdose ~ CIPMIC+CSTMIC, labeller = labeller(CIPMIC=label_both, CSTMIC=label_both)) +
  labs(x = "Time (h)", y= expression('Bacterial concentration ('~log[10]*'CFU/mL)'))+
  theme_bw() +
  theme(legend.position = "bottom",legend.title = element_blank())

ggsave(plot=plot, filename= 'PD_kidney.pdf', width = 10, height =14)

```
