# Supplementary material for: Quantifying combined effects of colistin and ciprofloxacin against Escherichia coli in an in silico pharmacokinetic-pharmacodynamic model
Source: Sci Rep. 2024 May 22;14:11706. doi: 10.1038/s41598-024-61518-0 (PMC11111785; doi:10.1038/s41598-024-61518-0)
Supplement: Supplementary file 1 — Supplementary Information. [file 41598_2024_61518_MOESM1_ESM.zip › Supplementary/PKPD_CIPCST_run422b.cpp]

$SET delta=0.1, end=30

$PARAM @annotated
INOC       : 10^6    : InoculumSize
KG1        : 1.69    : (h-1) ALL
KGS2       : 0.316   : (h-1) ALL
KD         : 0.179   : (h-1)
Bmax       : 1.56*10^(9) : CFU/mL

EMAXCST    : 50     : DrugKill EMAX (colistin) 1st subpop
EMAXCST2   : 1.44   : DrugKill EMAX (colistin) 2nd subpop 47
EC50       : 0.110  : DrugKill EC50 (colistin)
CSTMIC     : 0.75   : MIC C47 (colistin)
GAMd       : 5.26   : DrugKill GAMMA C47(colistin)
GAMd2      : 5.26   : DrugKill GAMMA C47(colistin)
MUTC       : 3.8*10^(-6) : pre-existing fraction
EMAXCST3   : 2.44 :  DrugKill EMAX (colistin) for CIP persister
EC50CST3   : 0.110*(1+1.28) :  DrugKill EC50 (colistin) for CIP persister

EMAXCI     : 6.75    : DrugKill EMAX (ciprofloxacin)
EC502CI    : 1.53    : DrugKill EC50 (ciprofloxacin)
CIPMIC     : 0.047   : MIC C47 (ciprofloxacin)
GAM        : 1.6     : DrugKill GAMMA (ciprofloxacin)
MUT        : 1.23*10^(-6) : pre-existing fraction
MUTR       : 3910*10^(-6) : pre-existing fraction in R cmt
KSNPMAX    : 4.69    : KSNpmax
KSNP50     : 0.183   : np50
KSNPHILL   : 20      : KSNpHill
SFNPS      : 0.449   : scaling factor

KBC        : 0.122   : KOFF FALCON - kunb - rate constant for transfer fr bound to unbound
KCBMAX     : 0.189   : BMAX FALCON - KBINmax - max transfer rate to binding comp
B50        : 0.0347  : B50
HILL       : 1       : Hill,cst pk

ICST      : 0.541 : ICST on EC50CST
ICIP      : 1.6 : ICIP on EC50CIP

LOGBASE : -0.719  :LOGIT BASE
F50 : 0.522 : F50
LDIL: 1    : LDIL

CSTXMIC     : 0 : CSTXMIC
CIPXMIC     : 0 : CIPXMIC 
//---------------PK CIP---------------------------------------

TVVcCIP  : 38  : (L) cipro V1  Khachman D et al (2011)
TVVpCIP  : 73  : (L) cipro Vp  Khachman D et al (2011)
TVQCIP   : 60  : (L/h) cipro Q Khachman D et al (2011)
TVCLCIP  : 18  : (L/h) cipro CLtot Khachman D et al (2011)
fuCIP    : 0.65 : unbound fraction CIP or Tissue fraction
RSEC     : 0.674: fsecretion
RA       : 0.5 : interstitium plasma albumin ratio in kidney   
KKID     : 8.09 : kp,kidney
//---------------PK CST---------------------------------------
Vc         : 1.52       : Volume of distribution of central compartment for CMS1 and CMS2 (L), Kristoffersson et al. CMI 2020 
Vp         : 13.0       : Volume of distribution of peripheral compartment for CMS1 and CMS2 (L), Kristoffersson et al. CMI 2020
Vcol       : 81.2       : Volume of distribution of compartment for formed colistin (L), Kristoffersson et al. CMI 2020
CLnrcms    : 5.49       : Nonrenal clearance of CMS1 and CMS2 (L/h), Kristoffersson et al. CMI 2020
CLcol      : 3.03       : Nonrenal clearance of formed colistin (L/h), Kristoffersson et al. CMI 2020
SIcrcl     : 0.338      : Proportionality factor for renal CL of CMS1 and CMS2, Kristoffersson et al. CMI 2020
Q1         : 604        : Intercompartmental clearance for CMS1 (L/h), Kristoffersson et al. CMI 2020
Q2         : 7.29       : Intercompartmental clearance for CMS2 (L/h), Kristoffersson et al. CMI 2020
SCALE      : 1          : Scaling IIV oc CMS CL to Colistin CL
SCrCL      : 0.182      : Relationship for CrCL on colistin clearance: CL/fm  (L/h) = CLcol *(1+ SCrCL*(CrCL (mL/min)-80)* 60/1000), Kristoffersson et al. CMI 2020
KNR        : 0.000488   : colistin non-renal elimination PBPK model
SLF        : 1.33       : Slope CMS (no units)
KHYD       : 0.0632     : k-hyd-CMS (h-1)
KKI1       : 12.9       : kp,kidney cms
KKI2       : 20.8       : kp,kidney cst
QURI       : 1600/1000/24 : urinary flow rate (L/h)
Funb       : 0.34       : To calculate the unbound colistin concentration
CONVcol    : 1163000    : Conversion factor mol/L to mg/L for colistin(1163 g/mol)
LPRC       : 1          : lung-plasma penetration ratio colistin
Vmax       : 0.0038     : mg/h
Km         : 0.0018     : mg/L
//
CLCR       : 90         : updated value; Creatinine clearance (or 5.5 L/h = 92 ml/min), mean (sd=54.8)
WT         : 80         : Total body weight

$CMT
CSTUB CSTB
CIPCent CIPP CIPKID CIPTUB
CMS1c CMS2c CMS1p CMS2p CST CMSKID CSTKID CMSTUB CSTTUB
S1 R1 N1 S2 R2 N2 S3 R3 N3 S4 R4 N4 PR1 PR2 PR3 PR4 

$MAIN

S1_0  = INOC*(1-MUT)*(1-MUTC)*(1-MUTR) ;
PR1_0 = INOC*(1-MUT)*(1-MUTC)* MUTR  ;

S2_0  = INOC*(1-MUT)*MUTC *(1-MUTR)  ;
PR2_0 = INOC*(1-MUT)*MUTC *MUTR    ;

S3_0  = INOC*MUT*(1-MUTC)* (1-MUTR)   ;
PR3_0 = INOC*MUT*(1-MUTC)* MUTR       ;

S4_0 =  INOC*MUT* MUTC* (1-MUTR)    ;
PR4_0 = INOC*MUT* MUTC*  MUTR       ;

double CO = 15*pow(WT, 0.74);
double QKID  = CO*0.19; //Male, Kidney blood flow
double VKID  = 0.004247*(WT) ;// Male, Volumen of KID
double VTUB  = VKID/0.95*0.05 ; //Tubule, collecting systme about 5%.
double VcCIP = TVVcCIP *exp(IIVVcCIP);
double VpCIP = TVVpCIP ;
double QCIP  = TVQCIP  *exp(IIVQCIP);
double CLCIP = TVCLCIP* pow((CLCR/91.7),0.42) *exp(IIVCLCIP+IOVCLCIP);
double CLR = (CLCR*60/1000)*fuCIP*(1+RSEC);

double CRclcms    = CLCR*60/1000;
double CLnrcmsi   = CLnrcms*exp(IIVCLcms + IOVCLcms);
double CLcolnew   = CLcol*(1+(CLCR-80)*60/1000*SCrCL);
double CLcoli     = CLcolnew*exp(IIVCLcol*SCALE+IOVfm);
double CLrcmsi    = (SIcrcl*exp(IIVCLcms + IOVCLcms))*CRclcms;
double Vcoli      = Vcol*exp(IOVfm);
double Vpi        = Vp*exp(IOVVp);
double K1c1p      = Q1/Vc;
double K1p1c      = Q1/Vp;
double K1c2c      = CLnrcmsi/Vc;
double K1p2p      = CLnrcmsi/Vc;
double K2ccol     = CLnrcmsi/Vc;
double K2c2p      = Q2/Vc;
double K2p2c      = Q2/Vpi;
double Kcol0      = CLcoli/Vcoli;
double K1c0       = CLrcmsi/Vc;
double K2c0       = CLrcmsi/Vc;


double CLrcst =  CLcol*SCrCL*(CLCR-80)*60/1000; //*exp(IIVCLcol*SCALE+IOVfm)
double CLnrcst = CLcol; //*exp(IIVCLcol*SCALE+IOVfm)
double CLrcms  = SIcrcl*CRclcms;

double BASE = exp(LOGBASE)/(1+exp(LOGBASE))    ;
double FF= BASE + (1-BASE)*pow((CSTMIC*CSTXMIC),LDIL)/(pow(F50, LDIL) + pow((CSTMIC*CSTXMIC),LDIL))  ;
CSTUB_0 = CSTMIC*CSTXMIC*FF ;
double EC50CI = 1.38*pow(CIPMIC,0.996) ;
double FLAG = 0 ;
if (self.time<=3.2) FLAG = 1;

$OMEGA @name IIV @labels IIVVcCIP IIVQCIP IIVCLCIP IOVCLCIP IIVCLcms IIVCLcol IOVCLcms IOVfm IOVVp
0.3342555 0.4176571 0.1696584 0.1093924
0.0166767 0.0591144 0.0676983 0.0541416 0.0566257


$ODE
double FLAG1 = S1*2  ;
double FLAG2 = S2*2  ; 
double FLAG3 = S3*2  ;
double FLAG4 = S4*2  ;

double KGSTOP = 1   ; //constant that shuts off bact growth if #bact is below a limit
if (FLAG1 < 0.5) KGSTOP = 0 ;
double KG2STOP = 1  ;
if (FLAG2 < 0.5) KG2STOP = 0 ;
double KG3STOP = 1  ;
if (FLAG3 < 0.5) KG3STOP = 0 ;
double KG4STOP = 1  ;
if (FLAG4 < 0.5) KG4STOP = 0 ;

//double CIPC = CIPMIC*CIPXMIC  ;;
double CIPCplasma = CIPCent/VcCIP*fuCIP;
double fut = 1/(1+RA*(1-fuCIP)/fuCIP);
double CIPCKID = CIPKID/VKID*fut;
double CIPCTUB = CIPTUB/(QURI*SOLVERTIME); //amt/accumulated urine amount
double CIPC=CIPCplasma; 

double CPcms  = (CMS1c/Vc)+(CMS2c/Vc);
double CPcol =  (CST/Vcoli)*LPRC;
double CPcoltmg   = CPcol*CONVcol;
double CPcolumg   = CPcol*CONVcol*Funb;
double futcol = 1/(1+RA*(1-Funb)/Funb);
double CPcolKID   = CSTKID/VKID*CONVcol*futcol/0.196;
double CPcolTUB   = CSTTUB*CONVcol/(QURI*SOLVERTIME);

//double CSTC = CSTUB;
double CSTC = CPcolumg;

double KSNP1  = 0 ;
double KSNP11 = 0 ;
double KNPS2  = 0 ;
double KNPS22 = 0 ;
if (CIPC > 0) {
    KSNP1   =  KSNPMAX * pow(CIPC/EC50CI, KSNPHILL)/(pow(CIPC/EC50CI, KSNPHILL) + pow(KSNP50,KSNPHILL));
    KSNP11  =  KSNPMAX * pow(CIPC/EC502CI,KSNPHILL)/(pow(CIPC/EC502CI,KSNPHILL) + pow(KSNP50,KSNPHILL));
    KNPS2   =  SFNPS  * EC50CI/CIPC;
    KNPS22  =  SFNPS  * EC502CI/CIPC;
}


double AT = S1+R1+N1+S2+R2+N2+S3+R3+N3+S4+R4+N4+PR1+PR2+PR3+PR4;
double KSR= AT/Bmax*(KG1-KD)   ;  //Conversion rate between susceptible and resting bacteria
double KSR2= AT/Bmax*(KGS2-KD) ; //Conversion rate between susceptible and resting bacteria

//Interacteraction
double DDICST2CIP = 1;
double DDICIP2CST = 1;
if (CSTC*CIPC>0) {
    DDICST2CIP = ICIP ;
    DDICIP2CST = ICST ;
}
//Drug effect ciprofloxacin
double KKCIP1=0 ;
double KKCIP2=0 ;
if (CIPC>0) {
    KKCIP1 = EMAXCI*pow(CIPC,GAM)/(pow(EC50CI*DDICST2CIP,GAM) + pow(CIPC, GAM)) ;
    KKCIP2 = EMAXCI*pow(CIPC,GAM)/(pow(EC502CI,GAM) + pow(CIPC, GAM));
}

//Drug effect colistin
double KKCST1  = 0 ;
double KKCST2  = 0 ;
double KKCST3  = 0 ;
if (CSTC>0) {
    KKCST1 = EMAXCST*pow(CSTC,GAMd)/(pow(EC50*DDICIP2CST,GAMd)+pow(CSTC, GAMd)) ;
    KKCST2 = EMAXCST2*pow(CSTC,GAMd2)/(pow(EC50,GAMd2)+pow(CSTC, GAMd2)) ;
    KKCST3 = EMAXCST3*pow(CSTC,GAMd)/(pow(EC50CST3*DDICIP2CST,GAMd)+pow(CSTC, GAMd)) ;
}


//Combined effect
double KKTOT1=KKCIP1 + KKCST1  ;
double KKTOT2=KKCIP1 + KKCST2  ;
double KKTOT3=KKCIP2 + KKCST1  ;
double KKTOT4=KKCIP2 + KKCST2  ;
double KKTOT = KKCST3 ;
if (CSTC*CIPC>0) {KKTOT = KKCIP1 + KKCST3; } 

double PREDCFU = log10(S1+R1+S2+R2+S3+R3+S4+R4+PR1+PR2+PR3+PR4) ;

dxdt_CIPCent = - CLCIP/VcCIP*CIPCent - QCIP/VcCIP*CIPCent + QCIP/VpCIP*CIPP ;
dxdt_CIPP = QCIP/VcCIP*CIPCent - QCIP/VpCIP*CIPP;
dxdt_CIPKID = (QKID*CIPCent/VcCIP)-(QKID*CIPKID/VKID/KKID)-CIPCent/VcCIP*CLR;
dxdt_CIPTUB = CIPCent/VcCIP*CLR;

dxdt_CMS1c    =  K1p1c*CMS1p  - K1c1p*CMS1c   - K1c2c*CMS1c   - K1c0*CMS1c;
dxdt_CMS2c    =  K2p2c*CMS2p  - K2c2p*CMS2c   - K2ccol*CMS2c  - K2c0*CMS2c  + K1c2c*CMS1c;
dxdt_CST      =  K2ccol*CMS2c - Kcol0*CST;
dxdt_CMS1p    =  K1c1p*CMS1c  - K1p1c*CMS1p   - K1p2p*CMS1p;
dxdt_CMS2p    =  K2c2p*CMS2c  - K2p2c*CMS2p   + K1p2p*CMS1p;
//dxdt_CMSKID   =  QKID*CPcms - CMSKID*KHYD/KKI1 - QKID*CMSKID/VKID/KKI1 ; //- CPcms*SLF*CLCR, delete to avoid negative cmt amount
//dxdt_CMSTUB   =  CPcms*SLF*CLCR - CMSTUB*KHYD ;// - CMSTUB/VTUB*QURI; assume no pee, no elimination of the urine
//dxdt_CSTKID   =  QKID*CPcol + CMSKID*KHYD/KKI1 - QKID*CSTKID/VKID/KKI2 - CSTKID*KNR/KKI2 + 0.9*CMSTUB*KHYD ; //CSTTUB/VTUB*(Vmax/CONVcol)/(Km/CONVcol + CSTTUB/VTUB);
//dxdt_CSTTUB   =  0.1*CMSTUB*KHYD - CSTTUB*KNR  ;// CSTTUB/VTUB*(Vmax/CONVcol)/(Km/CONVcol + CSTTUB/VTUB)- CSTTUB/VTUB*QURI
dxdt_CMSKID   =  QKID*CPcms - CMSKID/KKI1*CLnrcms/WT - QKID*CMSKID/VKID/KKI1 - CPcms*CLrcms;
dxdt_CMSTUB   =  0;
dxdt_CSTKID   =  QKID*CPcol + CMSKID/KKI1*CLnrcms/WT - QKID*CSTKID/VKID/KKI2 - CSTKID*CLnrcst/WT/KKI2 - CPcol*CLrcst;
dxdt_CSTTUB   =  0; 
dxdt_S1 = KGSTOP*KG1*S1-(KD+KKTOT1)*S1 - KSR*S1 +KNPS2*N1 -KSNP1*S1*FLAG ;
dxdt_R1 = -KD*R1 + KSR*S1 ;
dxdt_N1 = KSNP1*S1*FLAG - KNPS2*N1-(KD+KKTOT1)*N1;
dxdt_S2 = KG2STOP*KG1*S2-(KD+KKTOT2)*S2- KSR*S2+ KNPS2*N2 -KSNP1*S2*FLAG;
dxdt_R2 = -KD*R2 + KSR*S2;
dxdt_N2 = KSNP1*S2*FLAG - KNPS2*N2-(KD+KKTOT2)*N2;
dxdt_S3 = KG3STOP*KGS2*S3-(KD+KKTOT3)*S3 - KSR2*S3 +KNPS22*N3 -KSNP11*S3*FLAG    ;
dxdt_R3 = -KD*R3 + KSR2*S3;
dxdt_N3 = KSNP11*S3*FLAG - KNPS22*N3-(KD+KKTOT3)*N3;
dxdt_S4 = KG4STOP*KGS2*S4-(KD+KKTOT4)*S4 - KSR2*S4 +KNPS22*N4 -KSNP11*S4*FLAG ;
dxdt_R4 = -KD*R4 + KSR2*S4;
dxdt_N4 = KSNP11*S4*FLAG - KNPS22*N4-(KD+KKTOT4)*N4;
dxdt_PR1= -(KD+KKTOT)*PR1 ;
dxdt_PR2= -(KD+KKTOT)*PR2 ;
dxdt_PR3= -(KD+KKTOT)*PR3 ;
dxdt_PR4= -(KD+KKTOT)*PR4 ;

dxdt_CSTUB = -CSTUB*(KCBMAX-(KCBMAX*pow(CSTB,HILL)/(pow(B50,HILL)+ pow(CSTB, HILL))))+KBC*CSTB ;
dxdt_CSTB  = CSTUB*(KCBMAX-(KCBMAX*pow(CSTB,HILL)/(pow(B50,HILL)+pow(CSTB, HILL))))-KBC*CSTB ;


$CAPTURE PREDCFU CIPC CIPCKID CIPCTUB CPcolumg CPcolKID CPcolTUB //KKTOT KKTOT1 KKTOT2 KKTOT3 KKTOT4 KKCST1 KKCST2 KKCST3 KKCIP1 KKCIP2
