# Supplementary material for: Quantifying combined effects of colistin and ciprofloxacin against Escherichia coli in an in silico pharmacokinetic-pharmacodynamic model
Source: Sci Rep. 2024 May 22;14:11706. doi: 10.1038/s41598-024-61518-0 (PMC11111785; doi:10.1038/s41598-024-61518-0)
Supplement: Supplementary file 1 — Supplementary Information. [file 41598_2024_61518_MOESM1_ESM.zip › Supplementary/run422b_clean.mod]

;; 1. Based on: 422a
;; 2. Description: final model
;; x1. Author: user
$PROBLEM    Colistin PreExisting Subpopulations.
$INPUT      ID TIME DV EVID AMT FSTRAIN CIPT CIPMIC CIPXMIC EXPD LAB
            TEC TUBE FL2 L2 BLOQ NDV CC TOTDIL CSTT CSTMIC CSTXMIC
            INTFL 			
$DATA       CIPCST_clean.csv IGNORE=#
;;# DV = bacterial count in log10 scale																							
;;# AMOUNT = inoculum sizes, AMT																							
;;# FSTRAIN = strain name																							
;;# CIPT = nominal ciprofloxacin concentration																							
;;# CIPMIC = MIC of ciprofloxacin																							
;;# CIPXMIC = xMIC of ciprofloxacin																							
;;# Date = Experiment date																							
;;# LAB = Index of lab																							
;;# TEC = index of technician																							
;;# TUBE = index of tube																							
;;# FL2 = L2 methods																							
;;# L2 = L2 methods																							
;;# BLOQ = below limit of quantification/detection																							
;;# NDV = bacterial count = CC/TOTDIL																							
;;# CC = original count from the plate																							
;;# TOTDIL = total dilution																							
;;# CSTT = nominalcolistin concentration
;;# CSTMIC = MIC of colistin
;;# CSTXMIC = xMIC of colistin
;;# INTFL = index of experiments 0: combination; 1: ciprofloxacin monodrug; 2: colistin monodrug

$SUBROUTINE ADVAN13 TOL9 ; subroutine
$MODEL      COMP=(S) ;    1.S,suspectible
            COMP=(R) ;    2.R,resting
            COMP=(NP1) ;  3.NP,non-plateable
            COMP=(S2) ;
            COMP=(R2) ;
            COMP=(NP2) ;
            COMP=(S3) ;
            COMP=(R3) ;
            COMP=(NP3) ;
            COMP=(S4) ;
            COMP=(R4) ;
            COMP=(NP4) ;
            COMP=(CSTC) ; 13. CSTC unbound
            COMP=(CB) ;   14. CSTC bound
            COMP=(Persister) 
$PK

;; ------------Growth Control------------ 
KG1   = THETA(1)                  ; growth rate  constant   
KD    = 0.179                     ; natural death rate constant

Bmax  = THETA(2)*(10**9)  ; maximal bacteria load, rescaled

;; ---------  Colistin Binding model -----------------
;; 0h
LOGBASE = -0.719
F50 = 0.522
LDIL=1
BASE = EXP(LOGBASE)/(1+EXP(LOGBASE))
FF= BASE + (1-BASE)*CSTT**LDIL/(F50**LDIL + CSTT**LDIL)
;; 0-24h
KBC      = THETA(3)
KCBMAX   = THETA(4)
B50      = THETA(5)
HILL     = 1
;;;;; ---------------------

;; INT
ICST = 1
ICST2 = 1
ICST3 = 1
ICIP = 1
IF(FSTRAIN.EQ.47.AND.CSTT.GT.0.AND.CIPT.GT.0) THEN
ICST = THETA(29) ;INT factor
ICIP = THETA(30) ; HIll factor of interaction  function
ICST3 = THETA(29)  
ENDIF
IF(FSTRAIN.EQ.347.AND.CSTT.GT.0.AND.CIPT.GT.0) THEN
ICST = THETA(31) ;INT factor
ICIP = THETA(30) ; HIll factor of interaction  function 
ENDIF
IF(FSTRAIN.EQ.378.AND.CSTT.GT.0.AND.CIPT.GT.0) THEN
ICST = THETA(29) ;INT factor
ICIP = THETA(30) ; HIll factor of interaction  function 
ENDIF
IF(FSTRAIN.EQ.421.AND.CSTT.GT.0.AND.CIPT.GT.0) THEN
ICST = THETA(29) ;INT factor
ICIP = THETA(30) ; HIll factor of interaction  function
ENDIF

;; ------Colistin Monodrug------------
EMAXCST  = THETA(6)    ; EMAX (for drug effect)
EMAXCST2  = THETA(7)
IF (FSTRAIN.NE.47) EMAXCST2  = THETA(8)

EC50CST  = THETA(9)*0.001    ; EC50 concentration for 50% of maximal kill
EC50CST2   = EC50CST

GAMd  = THETA(10)  ; shape factors    ; on the drug killing rate
IF (FSTRAIN.EQ.347) GAMd = THETA(11)
IF (FSTRAIN.EQ.378) GAMd = THETA(12)
IF (FSTRAIN.EQ.421) GAMd  = THETA(12)

GAMd2   = GAMd  
IF (FSTRAIN.NE.47) GAMd2  = THETA(13)
 
MUTC =  THETA(14)*10**(-6)

;; Pre-exisitng R state, persister 
EMAXCST3  = 0
EC50CST3   = 0
IF (FSTRAIN.EQ.47) THEN
EMAXCST3  =  THETA(8)
EC50CST3  =  EC50CST *(1+THETA(15))
ENDIF

;; -------Ciprofloxacin ---------

;;--growth rate 2
KGS2 = THETA(16)

;;--pre-existing resistant at start  (only resistant to cipro)
MUT= (THETA(17))*(10**(-6))

; drug EMAX
EMAXCI  = THETA(18)

EC50CI = 0
IF(CIPT.GT.0) THEN
;;-- drug EC50 CIPRO
EC50CI = THETA(19)*CIPMIC**THETA(20)
ENDIF

;;-- drug EC502
EC502CI= THETA(21)

;;-- hill factor
GAM   = THETA(22)         

;;-- K non-plateable compartement
KSNPMAX  = THETA(23)
KSNP50   = THETA(24)
KSNPHILL = THETA(25)
SFNPS    = THETA(26) ; sfNpS,scaling factor

;;-- MTIME - shuts off K(S)NP1 i.e. transfer from S to Nc compartment
MTIME(1) = 0
MTIME(2) = MTIME(1)+THETA(27)


;;--pre-existing persister at start (only for clinical strain)
MUTR = 0
IF (FSTRAIN.EQ.47) MUTR= (THETA(28))*(10**(-6))

;compartment init
;; MUT:  CIP pre-existing resistant (only resistant to cipro)
;; MUTR: CIP C47 in resting compartment
;; MUTC: CST pre-existing resistant ; CIP susceptible

F1 =          (1-MUT)*(1-MUTC)*(1-MUTR) ; S1 
A_0(4)  = AMT*(1-MUT)*   MUTC *(1-MUTR) ; S2, CIP-Susceptible; CST-Resistant
A_0(7) =  AMT*    MUT*(1-MUTC)*(1-MUTR) ; S3, CIP-Resistant; CST-Susceptible
A_0(10) = AMT*    MUT*   MUTC* (1-MUTR)     ; CIP-Resistant; CST-Resistant
A_0(15) = AMT*MUTR     ; Persisters
A_0(13) = CSTT*FF    ; colistin start (unb) concentration, read from the dataset
A_0(14) = 0          ; bound colistin concentration


$DES 

;;-- see MTIME
FLAG = MPAST(1)-MPAST(2)
AT = A(1)+A(2)+A(3)+A(4)+A(5)+A(6)+A(7)+A(8)+A(9)+A(10)+A(11)+A(12)+A(15)
KSR= AT/Bmax*(KG1-KD)               ; Conversion rate between susceptible and resting bacteria
KSR2= AT/Bmax*(KGS2-KD)             ; Conversion rate between susceptible and resting bacteria

;Controlling bact growth
VOL    = 2   ;vol of bacterial culture

N1   = A(1)*VOL   ; #bact comp1
N4   = A(4)*VOL   ; 
N7   = A(7)*VOL   ; 
N10   = A(10)*VOL

KGSTOP = 1      ;constant that shuts off bact growth if #bact is below a limit
IF(N1.LT.0.5) THEN
KGSTOP = 0
ENDIF

KG2STOP = 1
IF(N4.LT.0.5) THEN
KG2STOP = 0
ENDIF


KG3STOP = 1
IF(N7.LT.0.5) THEN
KG3STOP = 0
ENDIF

KG4STOP = 1
IF(N10.LT.0.5) THEN
KG4STOP = 0
ENDIF

;Drug concentrations
CSTC = A(13) ; Concentration CST, (free) intended cst conc
CIPC = CIPT ;Assume CIP concentration is euql to target

KSNP1     = 0
KSNP11    = 0
IF(CIPT.GT.0) THEN 
KSNP1   =  KSNPMAX * (CIPT/EC50CI)**KSNPHILL/((CIPT/EC50CI)**KSNPHILL+KSNP50**KSNPHILL)
KSNP11  =  KSNPMAX * (CIPT/EC502CI)**KSNPHILL/((CIPT/EC502CI)**KSNPHILL+KSNP50**KSNPHILL)
ENDIF

KNPS2 = 0
KNPS22 = 0
IF(CIPT.GT.0) THEN
KNPS2    =  SFNPS  * EC50CI/CIPT
KNPS22   =  SFNPS  * EC502CI/CIPT
ENDIF

;Drug effect colistin
KKCST1  = 0
KKCST2  = 0
KKCST3  = 0
IF (CSTT>0)THEN ;; can't use CSTC, must use CSTT or CSTS for if statement due to the error in KKCSTorg for FSTRAIN==47
  KKCST1 = EMAXCST* (CSTC)**GAMd/((EC50CST*ICST)**GAMd+(CSTC)**GAMd) 
  KKCST2 = EMAXCST2*(CSTC)**GAMd2/((EC50CST2*ICST2)**GAMd2+(CSTC)**GAMd2)
  KKCST3 = EMAXCST3*(CSTC)**GAMd/((EC50CST3*ICST3)**GAMd+(CSTC)**GAMd)
ENDIF

;Drug effect ciprofloxacin
KKCIP1=0
KKCIP2=0
IF(CIPT>0)THEN
 KKCIP1 = EMAXCI*(CIPT**GAM)/((EC50CI*ICIP)**GAM + CIPT**GAM)
 KKCIP2 = EMAXCI*(CIPT**GAM)/((EC502CI)**GAM + CIPT**GAM)
ENDIF

;Combined kill
KKTOT1=KKCIP1 + KKCST1  ;Total kill Major Population
KKTOT2=KKCIP1 + KKCST2  ;Total kill pre-existing CIP susceptible + CST Resistant Subpopulation
KKTOT3=KKCIP2 + KKCST1  ;Total kill pre-existing CST susceptible + CIP Resistant Subpopulation
KKTOT4=KKCIP2 + KKCST2  ;Total kill pre-existing CST and CIP Resistant Subpopulation

KKTOT5 = 0 
IF(CSTT>0.AND.CIPT.EQ.0) KKTOT5 = KKCST3 
IF(CSTT>0.AND.CIPT>0)    KKTOT5 = KKCIP1 + KKCST3  ;Total kill pre-existing CIP Resistant Subpopulation


DADT(1)=  KGSTOP*KG1*A(1)-(KD+KKTOT1)*A(1) - KSR*A(1) +KNPS2*A(3) -KSNP1*A(1)*FLAG ; S1
DADT(2)= -KD*A(2) + KSR*A(1)                                                       ; R1
DADT(3) = KSNP1*A(1)*FLAG - KNPS2*A(3)-(KD+KKTOT1)*A(3)							   ; N1

DADT(4)=  KG2STOP*KG1*A(4) -(KD+KKTOT2)*A(4)- KSR*A(4)+ KNPS2*A(6) -KSNP1*A(4)*FLAG ; S2
DADT(5)= -KD*A(5) + KSR*A(4)														; R2
DADT(6) = KSNP1*A(4)*FLAG - KNPS2*A(6)-(KD+KKTOT2)*A(6)								; N2

DADT(7) = KG3STOP*KGS2*A(7)-(KD+KKTOT3)*A(7) - KSR2*(A(7)) +KNPS22*A(9) -KSNP11*A(7)*FLAG ;
DADT(8) =-KD*(A(8)) + KSR2*(A(7))                                                              ; R2,
DADT(9)= KSNP11*A(7)*FLAG - KNPS22*A(9)-(KD+KKTOT3)*A(9)                                   ; NP3,

DADT(10) = KG4STOP*KGS2*A(10)-(KD+KKTOT4)*(A(10)) - KSR2*(A(10)) +KNPS22*A(12) -KSNP11*A(10)*FLAG    ; S2, Pre-existing CIP resistant bacteria
DADT(11) =-KD*(A(11)) + KSR2*(A(10))                                                               ; R2, resting Pre-existing CIP resistant bacteria
DADT(12)= KSNP11*A(10)*FLAG - KNPS22*A(12)-(KD+KKTOT4)*A(12)                                  ; NP2, non-plateable Pre-existing resistant bacteria

DADT(13)=-A(13)*(KCBMAX-(KCBMAX*A(14)**HILL/(B50**HILL+A(14)**HILL)))+KBC*A(14) ;free CST
DADT(14)= A(13)*(KCBMAX-(KCBMAX*A(14)**HILL/(B50**HILL+A(14)**HILL)))-KBC*A(14)  ;bound CST

DADT(15)= -(KD+KKTOT5)*A(15) ;Persister

$ERROR


LLOQ=LOG10(10)  ;LOQ=10  LOG=LN in NONMEM

A1=A(1)
A2=A(2)
A3=A(3)
A4=A(4)
A5=A(5)
A6=A(6)
A7=A(7)
A8=A(8)
A9=A(9)
A10=A(10)
A11=A(11)
A12=A(12)
A13=A(13)
A14=A(14)
A15=A(15)

ATOT=A1+A2+A4+A5+A7+A8+A10+A11+A15   ;inte samma som AT tidigare, NP(NC) r knas inte

IF (ATOT<=0) THEN
ATOT = 0
IPRED = 0
ENDIF

IPRED=LOG10(ATOT) ;LOG=LN

IRES  = DV-IPRED

W=SQRT(SIGMA(1) + SIGMA(2))
IWRES = IRES/W

AAA=0
AAB=0
AAC=0
AAD=0
IF(FL2.EQ.1) AAA=1
IF(FL2.EQ.2) AAB=1
IF(FL2.EQ.3) AAC=1
IF(FL2.EQ.4) AAD=1

;sim_start

IF(BLOQ.EQ.0) THEN  ;DV>LOQ
F_FLAG=0
Y=IPRED+ EPS(1) + AAA*EPS(2)+AAB*EPS(3)+AAC*EPS(4)+AAD*EPS(5)  ; L2, data is log transformed so res error becomes approximation of proportional
ENDIF

IF(BLOQ.EQ.1) THEN   ;DV<LOQ
DUM = (LLOQ-IPRED)/W ; m3 method
DUM2= PHI(DUM)
MDVRES=1
F_FLAG=1
Y=DUM2
ENDIF

IF(COMACT==1) PREDV=IPRED

$THETA  
 (1.5,1.69,1.9) FIX ; 1.  KG1 C47
 (0,1.55754) ; 2. Bmax
 (0,0.122,10) FIX ; 3. KOFF FALCON (KBC) - kunb - rate constant for transfer fr bound to unbound
 (0,0.189,100) FIX ; 4. BMAX FALCON (KCBMAX)KBINmax - max transfer rate to binding comp
 (0,0.0347) FIX ; 5. B50
  50 FIX ; 6. Emax
 (0,1.43838) ; 7 Emax2_47 (proportional)
 (0,2.43987) ; 8 Emax2_n47(persister)
 (0,109.81) ; 9. EC50CST
 (0,5.25557,10) ; 10. GAMd_C47
 (0,3.55309,10) ; 11. GAMd 347
 (0,20) FIX ; 12. GAMd 378,421
 (0,0.269542) ; 13. GAMd2_n47
 (0,3.80213)  ; 14.MUTCOthers
 (0,1.2807)   ; 15. EC50CST3
 (0.316) FIX ; 16. growth2,KGS2
 (1.23) FIX ; 17. MUT start fraction resistant
 (6.75) FIX ; 18. EMAX CIP
 (1.38) FIX ; 19.MIC-slope
 (0.996) FIX ; 20. MIC-power
 (1.53) FIX ; 21. EC502
 (1.6) FIX ; 22. GAM CIP
 (4.69) FIX ; 23. KSNpmax
 (0.183) FIX ; 24. np50
 (20) FIX ; 25. KSNpHill
 (0.449) FIX ; 26. sfNpS,scaling factor
 (3.2) FIX ; 27. MTIME,time after which transfer to Nc from S is switched off
 (3910) FIX ; 28. MUTR
 (0,0.541187,1) ; 29.ICST --C47
 (0,1.59999) ; 30.ICIP--C47
 (0,1.18776) ; 31.ICST--347
$OMEGA  0  FIX  ;        ETA
$SIGMA  1.66489
$SIGMA  BLOCK(1)
 0.0205917
$SIGMA  BLOCK(1) SAME
$SIGMA  BLOCK(1) SAME
$SIGMA  BLOCK(1) SAME
$ESTIMATION METHOD=1 LAPLACIAN NUMERICAL MAXEVAL=99999 PRINT=5 NOABORT
$COVARIANCE UNCONDITIONAL PRECOND=3 MATRIX=R

$TABLE      ID TIME EVID DV AMT IPRED INTFL FSTRAIN CIPMIC CIPXMIC
            CIPT CSTMIC CSTXMIC CSTT ATOT A1 A2 A3 A4 A5 A6
            A7 A8 A9 A10 A11 A12 A13 A14 A15 MUTC CWRES LAB TEC PREDV NOPRINT
            ONEHEADER FORMAT=s1PE13.7 FILE=patab422b_clean
